# Supplementary material for: Canonical cytosolic iron-sulfur cluster assembly and non-canonical functions of DRE2 in Arabidopsis
Source: PLoS Genet. 2019 Apr 29;15(4):e1008094. doi: 10.1371/journal.pgen.1008094 (PMC6508740; doi:10.1371/journal.pgen.1008094)
Supplement: S2 Dataset — (XLSX) [file pgen.1008094.s012.xlsx]

## Sheet: Up-regulated
List of upregulated genes in dre2-4 identified by RNA-seq.
ID	sample_1	sample_2	value_1	value_2	log2_fold_change	p_value	q_value	locus_type	symbol	full_name	Note
AT1G01060	Col	dre2-4	6.13953	16.3088	1.40945	5e-05	0.00018856	protein_coding	LHY	LATE ELONGATED HYPOCOTYL	Homeodomain-like superfamily protein
AT1G01200	Col	dre2-4	1.07626	2.16268	1.00679	0.0002	0.000685997	protein_coding	RABA3	RAB GTPase homolog A3	RAB GTPase homolog A3
AT1G01520	Col	dre2-4	2.63497	5.88403	1.15902	0.01655	0.0361204	protein_coding	ASG4	ALTERED SEED GERMINATION 4	Homeodomain-like superfamily protein
AT1G01570	Col	dre2-4	1.33402	2.89987	1.1202	5e-05	0.00018856	protein_coding	NA	NA	transferring glycosyl group transferase (DUF604)
AT1G01580	Col	dre2-4	1.87966	40.3798	4.42509	5e-05	0.00018856	protein_coding	FRO2	ferric reduction oxidase 2	ferric reduction oxidase 2
AT1G01810	Col	dre2-4	0.702	1.87394	1.41653	0.0014	0.00398882	protein_coding	NA	NA	hypothetical protein
AT1G02460	Col	dre2-4	1.21606	3.7346	1.61875	5e-05	0.00018856	protein_coding	NA	NA	Pectin lyase-like superfamily protein
AT1G02520	Col	dre2-4	0.988286	3.63532	1.87908	5e-05	0.00018856	protein_coding	ABCB11	ATP-binding cassette B11	P-glycoprotein 11
AT1G02690	Col	dre2-4	5.4614	13.5928	1.3155	5e-05	0.00018856	protein_coding	IMPA-6	importin alpha isoform 6	importin alpha isoform 6
AT1G02700	Col	dre2-4	0.206436	0.587512	1.50893	0.0017	0.0047617	protein_coding	NA	NA	GATA transcription factor-like protein
AT1G02730	Col	dre2-4	9.32753	21.5661	1.2092	5e-05	0.00018856	protein_coding	CSLD5	cellulose synthase-like D5	cellulose synthase-like D5
AT1G02813	Col	dre2-4	0	0.359593	Inf	5e-05	0.00018856	protein_coding	NA	NA	pectinesterase (Protein of unknown function, DUF538)
AT1G02930	Col	dre2-4	106.628	412.522	1.95188	5e-05	0.00018856	protein_coding	GSTF6	glutathione S-transferase 6	glutathione S-transferase 6
AT1G02940	Col	dre2-4	0.418234	7.142	4.09395	5e-05	0.00018856	protein_coding	GSTF5	glutathione S-transferase (class phi) 5	glutathione S-transferase (class phi) 5
AT1G03360	Col	dre2-4	5.95291	12.5816	1.07964	5e-05	0.00018856	protein_coding	RRP4	ribosomal RNA processing 4	ribosomal RNA processing 4
AT1G03470	Col	dre2-4	3.94165	13.322	1.75694	5e-05	0.00018856	protein_coding	NET3A	Networked 3A	Kinase interacting (KIP1-like) family protein
AT1G03495	Col	dre2-4	3.73562	31.9633	3.097	5e-05	0.00018856	protein_coding	NA	NA	HXXXD-type acyl-transferase family protein
AT1G03710	Col	dre2-4	0.231249	0.961913	2.05646	0.0021	0.00575245	protein_coding	NA	NA	Cystatin/monellin superfamily protein
AT1G03780	Col	dre2-4	3.55082	7.46215	1.07144	5e-05	0.00018856	protein_coding	TPX2	targeting protein for XKLP2	targeting protein for XKLP2
AT1G03800	Col	dre2-4	0.146152	1.09916	2.91085	0.00015	0.000527145	protein_coding	ERF10	ERF domain protein 10	ERF domain protein 10
AT1G03840	Col	dre2-4	1.03376	2.53336	1.29315	5e-05	0.00018856	protein_coding	MGP	Magpie	C2H2 and C2HC zinc fingers superfamily protein
AT1G03940	Col	dre2-4	3.393	35.6986	3.39524	5e-05	0.00018856	protein_coding	NA	NA	HXXXD-type acyl-transferase family protein
AT1G03980	Col	dre2-4	0.244313	0.71298	1.54513	0.001	0.00295063	protein_coding	PCS2	phytochelatin synthase 2	phytochelatin synthase 2
AT1G04020	Col	dre2-4	3.67247	7.66947	1.06238	5e-05	0.00018856	protein_coding	BARD1	breast cancer associated RING 1	breast cancer associated RING 1
AT1G04180	Col	dre2-4	0.665377	1.56299	1.23206	5e-05	0.00018856	protein_coding	YUC9	YUCCA 9	YUCCA 9
AT1G04313	Col	dre2-4	2.56912	7.5181	1.54909	0.00885	0.02077	long_noncoding_rna	NA	NA	character(0)
AT1G04425	Col	dre2-4	5.29517	11.7797	1.15355	5e-05	0.00018856	other_rna	NA	NA	other_RNA
AT1G04490	Col	dre2-4	0.494789	0.989733	1.00022	0.00065	0.00199571	protein_coding	NA	NA	hypothetical protein (DUF3527)
AT1G04500	Col	dre2-4	0.100172	0.31847	1.66868	0.0034	0.00884073	protein_coding	NA	NA	CCT motif family protein
AT1G04767	Col	dre2-4	0.260464	0.624446	1.26149	0.0236	0.0490547	antisense_long_noncoding_rna	NA	NA	Natural antisense transcript overlaps with AT1G10110
AT1G04770	Col	dre2-4	14.054	40.5	1.52694	5e-05	0.00018856	protein_coding	NA	NA	Tetratricopeptide repeat (TPR)-like superfamily protein
AT1G05280	Col	dre2-4	0.30317	1.48932	2.29645	5e-05	0.00018856	protein_coding	NA	NA	ERV-F (C)1 provirus ancestral Env polyprotein, putative (DUF604)
AT1G05490	Col	dre2-4	0.124972	0.645733	2.36933	5e-05	0.00018856	protein_coding	chr31	chromatin remodeling 31	chromatin remodeling 31
AT1G05530	Col	dre2-4	0.38615	0.879852	1.1881	0.00025	0.000838689	protein_coding	UGT75B2	UDP-glucosyl transferase 75B2	UDP-glucosyl transferase 75B2
AT1G05680	Col	dre2-4	7.75556	19.6861	1.34387	5e-05	0.00018856	protein_coding	UGT74E2	Uridine diphosphate glycosyltransferase 74E2	Uridine diphosphate glycosyltransferase 74E2
AT1G05700	Col	dre2-4	1.13715	4.21322	1.8895	5e-05	0.00018856	protein_coding	NA	NA	Leucine-rich repeat transmembrane protein kinase protein
AT1G05730	Col	dre2-4	1.11293	2.27657	1.0325	0.00455	0.0114961	protein_coding	NA	NA	FAM136A-like protein (DUF842)
AT1G06000	Col	dre2-4	22.4783	57.7353	1.36092	5e-05	0.00018856	protein_coding	NA	NA	UDP-Glycosyltransferase superfamily protein
AT1G06090	Col	dre2-4	2.81058	5.86064	1.06019	5e-05	0.00018856	protein_coding	NA	NA	Fatty acid desaturase family protein
AT1G06310	Col	dre2-4	0.0869101	0.340385	1.96957	0.00075	0.00227244	protein_coding	ACX6	acyl-CoA oxidase 6	acyl-CoA oxidase 6
AT1G06440	Col	dre2-4	0.74967	1.61037	1.10306	5e-05	0.00018856	protein_coding	NA	NA	Ubiquitin carboxyl-terminal hydrolase family protein
AT1G06550	Col	dre2-4	26.0978	67.3603	1.36797	5e-05	0.00018856	protein_coding	NA	NA	ATP-dependent caseinolytic (Clp) protease/crotonase family protein
AT1G06720	Col	dre2-4	4.88949	11.7139	1.26047	5e-05	0.00018856	protein_coding	NA	NA	P-loop containing nucleoside triphosphate hydrolases superfamily protein
AT1G07135	Col	dre2-4	5.59909	15.4089	1.4605	5e-05	0.00018856	protein_coding	NA	NA	glycine-rich protein
AT1G07143	Col	dre2-4	0	0.307333	Inf	5e-05	0.00018856	long_noncoding_rna	NA	NA	character(0)
AT1G07167	Col	dre2-4	0.278122	3.08902	3.47336	0.0005	0.00157859	long_noncoding_rna	NA	NA	character(0)
AT1G07370	Col	dre2-4	9.49003	20.8721	1.13709	5e-05	0.00018856	protein_coding	PCNA1	proliferating cellular nuclear antigen 1	proliferating cellular nuclear antigen 1
AT1G07373	Col	dre2-4	0.315032	35.261	6.80643	0.00045	0.00143336	long_noncoding_rna	NA	NA	character(0)
AT1G07900	Col	dre2-4	0.718294	2.41975	1.75221	0.0002	0.000685997	protein_coding	LBD1	LOB domain-containing protein 1	LOB domain-containing protein 1
AT1G08090	Col	dre2-4	1.66789	13.2635	2.99136	5e-05	0.00018856	protein_coding	NRT2:1	nitrate transporter 2:1	nitrate transporter 2:1
AT1G08477	Col	dre2-4	109.193	250.54	1.19816	5e-05	0.00018856	antisense_long_noncoding_rna	NA	NA	Natural antisense transcript overlaps with AT1G62180
AT1G08560	Col	dre2-4	18.3626	38.8158	1.07987	0.001	0.00295063	protein_coding	SYP111	syntaxin of plants 111	syntaxin of plants 111
AT1G08580	Col	dre2-4	22.7349	46.2402	1.02424	5e-05	0.00018856	protein_coding	NA	NA	hypothetical protein
AT1G08657	Col	dre2-4	30.3889	72.7172	1.25875	5e-05	0.00018856	antisense_long_noncoding_rna	NA	NA	Natural antisense transcript overlaps with AT1G64190
AT1G08830	Col	dre2-4	30.9962	78.9601	1.34903	5e-05	0.00018856	protein_coding	CSD1	copper/zinc superoxide dismutase 1	copper/zinc superoxide dismutase 1
AT1G09350	Col	dre2-4	2.73832	6.26754	1.19461	5e-05	0.00018856	protein_coding	GolS3	galactinol synthase 3	galactinol synthase 3
AT1G09380	Col	dre2-4	0.0594746	0.618508	3.37845	0.00195	0.00537386	protein_coding	UMAMIT25	Usually multiple acids move in and out Transporters 25	nodulin MtN21 /EamA-like transporter family protein
AT1G09780	Col	dre2-4	70.018	174.141	1.31446	5e-05	0.00018856	protein_coding	iPGAM1	2,3-biphosphoglycerate-independent phosphoglycerate mutase 1	Phosphoglycerate mutase, 2,3-bisphosphoglycerate-independent
AT1G09950	Col	dre2-4	0.300016	0.7785	1.37566	0.0014	0.00398882	protein_coding	RAS1	RESPONSE TO ABA AND SALT 1	RESPONSE TO ABA AND SALT 1
AT1G10300	Col	dre2-4	0.114087	0.711906	2.64155	5e-05	0.00018856	protein_coding	NA	NA	Nucleolar GTP-binding protein
AT1G10710	Col	dre2-4	0.209464	0.4749	1.18092	0.01305	0.0293695	protein_coding	PHS1	POOR HOMOLOGOUS SYNAPSIS 1	poor homologous synapsis 1
AT1G10790	Col	dre2-4	0.307643	1.45876	2.24541	5e-05	0.00018856	protein_coding	NA	NA	hydroxyproline-rich glycoprotein family protein
AT1G11070	Col	dre2-4	1.09023	2.50438	1.19982	5e-05	0.00018856	protein_coding	NA	NA	hydroxyproline-rich glycoprotein family protein
AT1G11220	Col	dre2-4	1.31898	3.23809	1.29572	5e-05	0.00018856	protein_coding	NA	NA	cotton fiber, putative (DUF761)
AT1G11684	Col	dre2-4	0	0.73565	Inf	0.0015	0.00424444	protein_coding	NA	NA	hypothetical protein
AT1G12000	Col	dre2-4	25.2417	54.1446	1.10101	5e-05	0.00018856	protein_coding	NA	NA	Phosphofructokinase family protein
AT1G12030	Col	dre2-4	1.94991	12.2247	2.64832	5e-05	0.00018856	protein_coding	NA	NA	phosphoenolpyruvate carboxylase, putative (DUF506)
AT1G12040	Col	dre2-4	2.53249	5.69881	1.17011	5e-05	0.00018856	protein_coding	LRX1	leucine-rich repeat/extensin 1	leucine-rich repeat/extensin 1
AT1G12200	Col	dre2-4	7.34728	24.4004	1.73162	5e-05	0.00018856	protein_coding	FMO	flavin monooxygenase	Flavin-binding monooxygenase family protein
AT1G12560	Col	dre2-4	3.14971	6.38741	1.02001	5e-05	0.00018856	protein_coding	EXPA7	expansin A7	expansin A7
AT1G12600	Col	dre2-4	0.237689	0.547237	1.20309	0.01255	0.0283962	protein_coding	NA	NA	UDP-N-acetylglucosamine (UAA) transporter family
AT1G12630	Col	dre2-4	0.226227	1.1163	2.30288	0.0003	0.000989878	protein_coding	NA	NA	Integrase-type DNA-binding superfamily protein
AT1G12740	Col	dre2-4	2.11115	4.89788	1.21413	5e-05	0.00018856	protein_coding	CYP87A2	cytochrome P450, family 87, subfamily A, polypeptide 2	cytochrome P450, family 87, subfamily A, polypeptide 2
AT1G12805	Col	dre2-4	4.38971	8.79527	1.0026	5e-05	0.00018856	protein_coding	NA	NA	nucleotide binding protein
AT1G12950	Col	dre2-4	1.69656	3.95999	1.22289	5e-05	0.00018856	protein_coding	RSH2	root hair specific 2	root hair specific 2
AT1G13130	Col	dre2-4	0.686302	1.61016	1.23029	5e-05	0.00018856	protein_coding	NA	NA	Cellulase (glycosyl hydrolase family 5) protein
AT1G13330	Col	dre2-4	2.4249	7.87712	1.69974	5e-05	0.00018856	protein_coding	AHP2	Arabidopsis Hop2 homolog	Tat-binding protein 1(Tbp-1)-interacting protein (TBPIP)
AT1G13370	Col	dre2-4	0.485976	1.14545	1.23695	0.0169	0.0367449	protein_coding	NA	NA	Histone superfamily protein
AT1G13420	Col	dre2-4	1.52893	5.31935	1.79873	5e-05	0.00018856	protein_coding	ST4B	sulfotransferase 4B	sulfotransferase 4B
AT1G13480	Col	dre2-4	0.664717	3.89072	2.54923	5e-05	0.00018856	protein_coding	NA	NA	hypothetical protein (DUF1262)
AT1G13530	Col	dre2-4	0.511325	1.20471	1.23638	0.00075	0.00227244	protein_coding	NA	NA	hypothetical protein (DUF1262)
AT1G13590	Col	dre2-4	2.73917	8.83473	1.68945	5e-05	0.00018856	protein_coding	PSK1	phytosulfokine 1 precursor	phytosulfokine 1 precursor
AT1G13609	Col	dre2-4	0.951897	54.145	5.82988	5e-05	0.00018856	protein_coding	NA	NA	Defensin-like (DEFL) family protein
AT1G13610	Col	dre2-4	0.42229	0.907614	1.10385	0.00315	0.0082594	protein_coding	NA	NA	alpha/beta-Hydrolases superfamily protein
AT1G14060	Col	dre2-4	4.32041	12.2182	1.49979	5e-05	0.00018856	protein_coding	NA	NA	GCK domain-containing protein
AT1G14520	Col	dre2-4	3.03139	6.63443	1.13	5e-05	0.00018856	protein_coding	MIOX1	myo-inositol oxygenase 1	myo-inositol oxygenase 1
AT1G15210	Col	dre2-4	3.85166	8.89894	1.20815	5e-05	0.00018856	protein_coding	ABCG35	ATP-binding cassette G35	pleiotropic drug resistance 7
AT1G15385	Col	dre2-4	0.321698	0.959673	1.57684	0.0178	0.0384078	protein_coding	NA	NA	cotton fiber protein
AT1G15420	Col	dre2-4	10.9483	23.3339	1.09172	5e-05	0.00018856	protein_coding	NA	NA	WD repeat protein
AT1G15440	Col	dre2-4	5.68576	13.3086	1.22694	5e-05	0.00018856	protein_coding	PWP2	periodic tryptophan protein 2	periodic tryptophan protein 2
AT1G15550	Col	dre2-4	5.22635	16.6291	1.66984	5e-05	0.00018856	protein_coding	GA3OX1	gibberellin 3-oxidase 1	gibberellin 3-oxidase 1
AT1G15625	Col	dre2-4	0.203174	0.923047	2.18369	0.0076	0.0181281	protein_coding	NA	NA	E3 ubiquitin-protein ligase
AT1G16300	Col	dre2-4	4.63479	11.7697	1.3445	5e-05	0.00018856	protein_coding	GAPCP-2	glyceraldehyde-3-phosphate dehydrogenase of plastid 2	glyceraldehyde-3-phosphate dehydrogenase of plastid 2
AT1G16330	Col	dre2-4	1.63391	3.5062	1.10158	5e-05	0.00018856	protein_coding	CYCB3;1	cyclin b3;1	cyclin b3;1
AT1G16630	Col	dre2-4	2.16676	5.06566	1.22521	5e-05	0.00018856	protein_coding	NA	NA	transmembrane protein
AT1G16640	Col	dre2-4	0.702843	1.78483	1.34451	0.00065	0.00199571	protein_coding	NA	NA	AP2/B3-like transcriptional factor family protein
AT1G16850	Col	dre2-4	3.28026	7.86883	1.26234	5e-05	0.00018856	protein_coding	NA	NA	transmembrane protein
AT1G16905	Col	dre2-4	0.179203	0.808978	2.17451	0.0004	0.00128646	protein_coding	NA	NA	Curculin-like (mannose-binding) lectin family protein
AT1G17030	Col	dre2-4	0.56674	1.1486	1.01912	0.00015	0.000527145	protein_coding	NA	NA	hypothetical protein
AT1G17060	Col	dre2-4	2.25471	5.05883	1.16586	5e-05	0.00018856	protein_coding	CYP72C1	cytochrome p450 72c1	cytochrome p450 72c1
AT1G17100	Col	dre2-4	69.1801	150.955	1.12568	5e-05	0.00018856	protein_coding	HBP1	haem-binding protein 1	SOUL heme-binding family protein
AT1G17170	Col	dre2-4	12.7139	46.4648	1.86973	5e-05	0.00018856	protein_coding	GSTU24	glutathione S-transferase TAU 24	glutathione S-transferase TAU 24
AT1G17180	Col	dre2-4	10.7759	82.4703	2.93607	5e-05	0.00018856	protein_coding	GSTU25	glutathione S-transferase TAU 25	glutathione S-transferase TAU 25
AT1G17260	Col	dre2-4	0.755023	1.74499	1.20862	5e-05	0.00018856	protein_coding	AHA10	autoinhibited H(+)-ATPase isoform 10	autoinhibited H[+]-ATPase isoform 10
AT1G17285	Col	dre2-4	0.944817	2.20578	1.22318	0.0012	0.00347835	protein_coding	NA	NA	transmembrane protein
AT1G17310	Col	dre2-4	0.299163	0.825828	1.46491	0.016	0.0350599	protein_coding	NA	NA	MADS-box transcription factor family protein
AT1G17560	Col	dre2-4	6.12029	13.2044	1.10934	5e-05	0.00018856	protein_coding	HLL	HUELLENLOS	Ribosomal protein L14p/L23e family protein
AT1G17745	Col	dre2-4	12.9081	33.8688	1.39168	5e-05	0.00018856	protein_coding	PGDH	3-phosphoglycerate dehydrogenase	D-3-phosphoglycerate dehydrogenase
AT1G17960	Col	dre2-4	0.672787	8.86495	3.71989	5e-05	0.00018856	protein_coding	NA	NA	Threonyl-tRNA synthetase
AT1G18140	Col	dre2-4	0.90116	2.46089	1.44932	5e-05	0.00018856	protein_coding	LAC1	laccase 1	laccase 1
AT1G18250	Col	dre2-4	14.5832	35.75	1.29363	5e-05	0.00018856	protein_coding	ATLP-1	NA	Pathogenesis-related thaumatin superfamily protein
AT1G18320	Col	dre2-4	0.892784	2.34901	1.39567	0.00095	0.00281716	protein_coding	NA	NA	Mitochondrial import inner membrane translocase subunit Tim17/Tim22/Tim23 family protein
AT1G18370	Col	dre2-4	4.17972	9.76784	1.22463	5e-05	0.00018856	protein_coding	HIK	HINKEL	ATP binding microtubule motor family protein
AT1G18850	Col	dre2-4	4.09459	10.2801	1.32807	5e-05	0.00018856	protein_coding	NA	NA	hypothetical protein
AT1G18970	Col	dre2-4	1.52843	7.41019	2.27746	5e-05	0.00018856	protein_coding	GLP4	germin-like protein 4	germin-like protein 4
AT1G19380	Col	dre2-4	5.41721	16.0762	1.5693	5e-05	0.00018856	protein_coding	NA	NA	sugar, putative (DUF1195)
AT1G19630	Col	dre2-4	0.578961	4.47464	2.95023	5e-05	0.00018856	protein_coding	CYP722A1	cytochrome P450, family 722, subfamily A, polypeptide 1	cytochrome P450, family 722, subfamily A, polypeptide 1
AT1G19640	Col	dre2-4	0.646684	2.91019	2.16998	5e-05	0.00018856	protein_coding	JMT	jasmonic acid carboxyl methyltransferase	jasmonic acid carboxyl methyltransferase
AT1G20180	Col	dre2-4	0.0488607	0.310829	2.66938	0.0114	0.0260801	protein_coding	NA	NA	transmembrane protein (DUF677)
AT1G20930	Col	dre2-4	6.46059	14.3606	1.15238	0.0086	0.0202332	protein_coding	CDKB2;2	cyclin-dependent kinase B2;2	cyclin-dependent kinase B2;2
AT1G20950	Col	dre2-4	22.2255	48.351	1.12133	5e-05	0.00018856	protein_coding	NA	NA	Phosphofructokinase family protein
AT1G21210	Col	dre2-4	0.212623	0.474536	1.15822	0.0008	0.00241025	protein_coding	WAK4	wall associated kinase 4	wall associated kinase 4
AT1G21528	Col	dre2-4	0	0.344097	Inf	0.0011	0.00322006	protein_coding	NA	NA	hypothetical protein
AT1G21910	Col	dre2-4	5.07854	14.3164	1.49519	5e-05	0.00018856	protein_coding	DREB26	dehydration response element-binding protein 26	Integrase-type DNA-binding superfamily protein
AT1G22150	Col	dre2-4	0.271707	3.63921	3.7435	5e-05	0.00018856	protein_coding	SULTR1;3	sulfate transporter 1;3	sulfate transporter 1;3
AT1G22170	Col	dre2-4	7.35876	15.9085	1.11227	5e-05	0.00018856	protein_coding	NA	NA	Phosphoglycerate mutase family protein
AT1G22230	Col	dre2-4	1.27445	3.08692	1.2763	5e-05	0.00018856	protein_coding	NA	NA	nucleolar GTP-binding protein
AT1G22470	Col	dre2-4	1.29391	3.30955	1.3549	5e-05	0.00018856	protein_coding	NA	NA	hypothetical protein
AT1G23020	Col	dre2-4	26.8755	72.0164	1.42203	5e-05	0.00018856	protein_coding	FRO3	ferric reduction oxidase 3	ferric reduction oxidase 3
AT1G23100	Col	dre2-4	5.28088	22.7689	2.10822	5e-05	0.00018856	protein_coding	NA	NA	GroES-like family protein
AT1G23140	Col	dre2-4	4.86491	11.4496	1.23482	5e-05	0.00018856	protein_coding	NA	NA	Calcium-dependent lipid-binding (CaLB domain) family protein
AT1G23210	Col	dre2-4	0.0777914	0.330391	2.08649	0.0075	0.0179169	protein_coding	GH9B6	glycosyl hydrolase 9B6	glycosyl hydrolase 9B6
AT1G23410	Col	dre2-4	5.56397	25.8135	2.21394	0.0017	0.0047617	protein_coding	NA	NA	Ribosomal protein S27a / Ubiquitin family protein
AT1G23710	Col	dre2-4	9.48523	22.1037	1.22053	5e-05	0.00018856	protein_coding	NA	NA	hypothetical protein (DUF1645)
AT1G23790	Col	dre2-4	2.35721	5.38188	1.19103	5e-05	0.00018856	protein_coding	NA	NA	dicer-like protein (DUF936)
AT1G23935	Col	dre2-4	1.00953	2.28417	1.17799	5e-05	0.00018856	protein_coding	NA	NA	apoptosis inhibitory protein
AT1G24020	Col	dre2-4	91.5138	215.423	1.23511	5e-05	0.00018856	protein_coding	MLP423	MLP-like protein 423	MLP-like protein 423
AT1G24070	Col	dre2-4	1.65153	9.31373	2.49556	5e-05	0.00018856	protein_coding	CSLA10	cellulose synthase-like A10	cellulose synthase-like A10
AT1G24090	Col	dre2-4	0.758979	2.57952	1.76497	5e-05	0.00018856	protein_coding	NA	NA	RNase H family protein
AT1G24095	Col	dre2-4	2.90016	10.0693	1.79575	5e-05	0.00018856	protein_coding	NA	NA	Putative thiol-disulfide oxidoreductase DCC
AT1G24180	Col	dre2-4	38.2295	78.6245	1.04029	5e-05	0.00018856	protein_coding	IAR4	IAA-CONJUGATE-RESISTANT 4	Thiamin diphosphate-binding fold (THDP-binding) superfamily protein
AT1G24280	Col	dre2-4	6.59445	29.2317	2.14821	5e-05	0.00018856	protein_coding	G6PD3	glucose-6-phosphate dehydrogenase 3	glucose-6-phosphate dehydrogenase 3
AT1G24575	Col	dre2-4	13.1842	26.5874	1.01193	5e-05	0.00018856	protein_coding	NA	NA	DEAD-box ATP-dependent RNA helicase-like protein
AT1G24580	Col	dre2-4	1.50761	9.84679	2.70739	5e-05	0.00018856	protein_coding	NA	NA	RING/U-box superfamily protein
AT1G25250	Col	dre2-4	1.71469	3.68956	1.1055	5e-05	0.00018856	protein_coding	IDD16	indeterminate(ID)-domain 16	indeterminate(ID)-domain 16
AT1G25400	Col	dre2-4	3.90108	11.2149	1.52347	5e-05	0.00018856	protein_coding	NA	NA	transmembrane protein
AT1G25422	Col	dre2-4	0.438501	1.11166	1.34206	0.0008	0.00241025	protein_coding	NA	NA	hypothetical protein
AT1G25560	Col	dre2-4	24.7935	57.6926	1.21842	5e-05	0.00018856	protein_coding	TEM1	TEMPRANILLO 1	AP2/B3 transcription factor family protein
AT1G26250	Col	dre2-4	0.574453	3.19262	2.47448	5e-05	0.00018856	protein_coding	NA	NA	Proline-rich extensin-like family protein
AT1G26255	Col	dre2-4	2.4102	13.7103	2.50803	5e-05	0.00018856	protein_coding	NA	NA	hypothetical protein
AT1G26590	Col	dre2-4	0.246393	0.802983	1.70441	0.00055	0.00172228	protein_coding	NA	NA	C2H2-like zinc finger protein
AT1G26760	Col	dre2-4	1.42698	3.07228	1.10634	0.00045	0.00143336	protein_coding	SDG35	SET domain protein 35	SET domain protein 35
AT1G26820	Col	dre2-4	6.39703	14.1882	1.14921	5e-05	0.00018856	protein_coding	RNS3	ribonuclease 3	ribonuclease 3
AT1G26840	Col	dre2-4	2.92015	6.51366	1.15743	5e-05	0.00018856	protein_coding	ORC6	origin recognition complex protein 6	origin recognition complex protein 6
AT1G26870	Col	dre2-4	0.0408567	0.298312	2.86818	0.0132	0.0296614	protein_coding	FEZ	FEZ	NAC (No Apical Meristem) domain transcriptional regulator superfamily protein
AT1G26910	Col	dre2-4	11.4434	25.4787	1.15477	5e-05	0.00018856	protein_coding	RPL10B	ribosomal protein L10 B	Ribosomal protein L16p/L10e family protein
AT1G27030	Col	dre2-4	16.7249	45.1382	1.43235	5e-05	0.00018856	protein_coding	NA	NA	hypothetical protein
AT1G27140	Col	dre2-4	1.31899	2.66122	1.01265	0.0001	0.000362676	protein_coding	GSTU14	glutathione S-transferase tau 14	glutathione S-transferase tau 14
AT1G27730	Col	dre2-4	13.9369	34.5453	1.30958	5e-05	0.00018856	protein_coding	STZ	salt tolerance zinc finger	salt tolerance zinc finger
AT1G27880	Col	dre2-4	1.18659	2.51998	1.08658	5e-05	0.00018856	protein_coding	NA	NA	DEAD/DEAH box RNA helicase family protein
AT1G28170	Col	dre2-4	0.0427742	0.35783	3.06446	0.0194	0.0413623	protein_coding	SOT7	sulphotransferase 7	sulfotransferase 7
AT1G28210	Col	dre2-4	1.96965	3.94624	1.00254	5e-05	0.00018856	protein_coding	ATJ1	NA	DNAJ heat shock family protein
AT1G28290	Col	dre2-4	84.85	188.162	1.14899	5e-05	0.00018856	protein_coding	AGP31	arabinogalactan protein 31	arabinogalactan protein 31
AT1G28370	Col	dre2-4	2.71549	14.7741	2.44378	5e-05	0.00018856	protein_coding	ERF11	ERF domain protein 11	ERF domain protein 11
AT1G28570	Col	dre2-4	5.17952	11.3202	1.12801	5e-05	0.00018856	protein_coding	NA	NA	SGNH hydrolase-type esterase superfamily protein
AT1G28680	Col	dre2-4	20.5551	42.5758	1.05054	5e-05	0.00018856	protein_coding	NA	NA	HXXXD-type acyl-transferase family protein
AT1G29020	Col	dre2-4	0.746928	2.06124	1.46447	5e-05	0.00018856	protein_coding	NA	NA	Calcium-binding EF-hand family protein
AT1G29025	Col	dre2-4	1.12211	4.53021	2.01336	5e-05	0.00018856	protein_coding	NA	NA	Calcium-binding EF-hand family protein
AT1G29180	Col	dre2-4	0.0922742	0.662034	2.84291	0.00695	0.0167291	protein_coding	NA	NA	Cysteine/Histidine-rich C1 domain family protein
AT1G29195	Col	dre2-4	1.00601	2.23965	1.15462	0.0001	0.000362676	protein_coding	NA	NA	phosphatidylinositol 4-phosphate 5-kinase MSS4-like protein
AT1G29320	Col	dre2-4	6.28268	14.5315	1.20973	5e-05	0.00018856	protein_coding	NA	NA	Transducin/WD40 repeat-like superfamily protein
AT1G29860	Col	dre2-4	0.711141	1.65211	1.2161	0.0002	0.000685997	protein_coding	WRKY71	WRKY DNA-binding protein 71	WRKY DNA-binding protein 71
AT1G29965	Col	dre2-4	28.8324	58.2965	1.01572	5e-05	0.00018856	protein_coding	NA	NA	Ribosomal protein L18ae/LX family protein
AT1G29980	Col	dre2-4	5.44253	12.6501	1.2168	5e-05	0.00018856	protein_coding	NA	NA	choice-of-anchor C domain protein, putative (Protein of unknown function, DUF642)
AT1G30080	Col	dre2-4	1.70213	3.51035	1.04427	5e-05	0.00018856	protein_coding	NA	NA	Glycosyl hydrolase superfamily protein
AT1G30160	Col	dre2-4	0.601493	3.10376	2.3674	5e-05	0.00018856	protein_coding	NA	NA	hypothetical protein (DUF295)
AT1G30510	Col	dre2-4	39.4951	156.639	1.98769	5e-05	0.00018856	protein_coding	RFNR2	root FNR 2	root FNR 2
AT1G30515	Col	dre2-4	1.65677	4.5248	1.44948	5e-05	0.00018856	protein_coding	NA	NA	GATA zinc finger protein
AT1G30550	Col	dre2-4	0.626417	1.6422	1.39044	0.00035	0.00114109	protein_coding	NA	NA	S-adenosyl-L-methionine-dependent methyltransferase superfamily protein
AT1G30660	Col	dre2-4	0.113272	0.807082	2.83292	0.00015	0.000527145	protein_coding	NA	NA	nucleic acid binding protein
AT1G30700	Col	dre2-4	4.09724	8.97132	1.13067	5e-05	0.00018856	protein_coding	NA	NA	FAD-binding Berberine family protein
AT1G30760	Col	dre2-4	1.75	4.73424	1.43578	5e-05	0.00018856	protein_coding	NA	NA	FAD-binding Berberine family protein
AT1G30870	Col	dre2-4	7.53939	17.066	1.1786	0.0008	0.00241025	protein_coding	NA	NA	Peroxidase superfamily protein
AT1G30960	Col	dre2-4	2.34624	4.7372	1.01368	5e-05	0.00018856	protein_coding	NA	NA	GTP-binding family protein
AT1G30990	Col	dre2-4	0.176457	0.715244	2.01912	0.0051	0.0126923	protein_coding	NA	NA	Polyketide cyclase/dehydrase and lipid transport superfamily protein
AT1G31660	Col	dre2-4	12.5067	28.4253	1.18447	5e-05	0.00018856	protein_coding	NA	NA	bystin-like protein
AT1G31690	Col	dre2-4	5.51423	13.4746	1.28901	5e-05	0.00018856	protein_coding	NA	NA	Copper amine oxidase family protein
AT1G31760	Col	dre2-4	1.2944	2.86523	1.14637	5e-05	0.00018856	protein_coding	NA	NA	SWIB/MDM2 domain superfamily protein
AT1G31770	Col	dre2-4	5.71502	20.3434	1.83173	5e-05	0.00018856	protein_coding	ABCG14	ATP-binding cassette G14	ATP-binding cassette 14
AT1G31950	Col	dre2-4	1.29454	2.64294	1.0297	5e-05	0.00018856	protein_coding	NA	NA	Terpenoid cyclases/Protein prenyltransferases superfamily protein
AT1G32900	Col	dre2-4	38.7743	182.531	2.23497	5e-05	0.00018856	protein_coding	GBSS1	granule bound starch synthase 1	UDP-Glycosyltransferase superfamily protein
AT1G33090	Col	dre2-4	0.394449	1.00393	1.34775	0.0003	0.000989878	protein_coding	NA	NA	MATE efflux family protein
AT1G33265	Col	dre2-4	14.4102	34.3925	1.255	5e-05	0.00018856	protein_coding	NA	NA	Transmembrane proteins 14C
AT1G33280	Col	dre2-4	0.356086	1.21172	1.76676	5e-05	0.00018856	protein_coding	NAC015	NAC domain containing protein 15	NAC domain containing protein 15
AT1G33500	Col	dre2-4	0.119915	0.361717	1.59284	0.00825	0.0194768	protein_coding	NA	NA	tropomyosin
AT1G33750	Col	dre2-4	0.826727	2.86709	1.7941	5e-05	0.00018856	protein_coding	NA	NA	Terpenoid cyclases/Protein prenyltransferases superfamily protein
AT1G33760	Col	dre2-4	0.0491668	0.912666	4.21433	0.0151	0.0333484	protein_coding	NA	NA	Integrase-type DNA-binding superfamily protein
AT1G34317	Col	dre2-4	0	2.57314	Inf	0.00135	0.00386297	protein_coding	NA	NA	hypothetical protein
AT1G34355	Col	dre2-4	1.04187	2.10143	1.01219	5e-05	0.00018856	protein_coding	PS1	PARALLEL SPINDLE 1	forkhead-associated (FHA) domain-containing protein
AT1G34480	Col	dre2-4	0.168246	0.387014	1.20181	0.01925	0.0410786	protein_coding	NA	NA	Cysteine/Histidine-rich C1 domain family protein
AT1G35210	Col	dre2-4	1.7146	3.46156	1.01356	0.00015	0.000527145	protein_coding	NA	NA	hypothetical protein
AT1G35290	Col	dre2-4	0.863105	2.23044	1.36972	5e-05	0.00018856	protein_coding	NA	NA	Thioesterase superfamily protein
AT1G35320	Col	dre2-4	8.55183	17.3241	1.01848	5e-05	0.00018856	protein_coding	NA	NA	transmembrane protein
AT1G36180	Col	dre2-4	2.58262	10.6495	2.04388	5e-05	0.00018856	protein_coding	ACC2	acetyl-CoA carboxylase 2	acetyl-CoA carboxylase 2
AT1G36370	Col	dre2-4	24.2944	57.0346	1.23121	5e-05	0.00018856	protein_coding	SHM7	serine hydroxymethyltransferase 7	serine hydroxymethyltransferase 7
AT1G43605	Col	dre2-4	0.193128	3.3311	4.10837	0.0001	0.000362676	protein_coding	NA	NA	hypothetical protein
AT1G43650	Col	dre2-4	2.36479	5.67477	1.26285	5e-05	0.00018856	protein_coding	UMAMIT22	Usually multiple acids move in and out Transporters 22	nodulin MtN21 /EamA-like transporter family protein
AT1G43910	Col	dre2-4	3.62632	15.3555	2.08217	5e-05	0.00018856	protein_coding	NA	NA	P-loop containing nucleoside triphosphate hydrolases superfamily protein
AT1G44010	Col	dre2-4	0	0.598105	Inf	5e-05	0.00018856	protein_coding	NA	NA	transmembrane protein
AT1G44050	Col	dre2-4	0.288938	0.827761	1.51845	5e-05	0.00018856	protein_coding	NA	NA	Cysteine/Histidine-rich C1 domain family protein
AT1G44110	Col	dre2-4	6.28822	13.2911	1.07974	5e-05	0.00018856	protein_coding	CYCA1;1	Cyclin A1;1	Cyclin A1;1
AT1G44800	Col	dre2-4	21.2191	78.1948	1.88171	5e-05	0.00018856	protein_coding	SIAR1	Siliques Are Red 1	nodulin MtN21 /EamA-like transporter family protein
AT1G44900	Col	dre2-4	5.59666	11.2158	1.00289	5e-05	0.00018856	protein_coding	MCM2	MINICHROMOSOME MAINTENANCE 2	minichromosome maintenance (MCM2/3/5) family protein
AT1G44970	Col	dre2-4	3.36423	7.21889	1.1015	5e-05	0.00018856	protein_coding	NA	NA	Peroxidase superfamily protein
AT1G45191	Col	dre2-4	8.27122	28.3217	1.77574	5e-05	0.00018856	protein_coding	BGLU1	beta glucosidase 1	Glycosyl hydrolase superfamily protein
AT1G45616	Col	dre2-4	0.545213	1.30192	1.25575	5e-05	0.00018856	protein_coding	RLP6	receptor like protein 6	receptor like protein 6
AT1G47395	Col	dre2-4	3.06098	126.982	5.37448	5e-05	0.00018856	protein_coding	NA	NA	hypothetical protein
AT1G47400	Col	dre2-4	3.236	111.253	5.10349	5e-05	0.00018856	protein_coding	NA	NA	hypothetical protein
AT1G47600	Col	dre2-4	4.08059	10.2717	1.33183	5e-05	0.00018856	protein_coding	BGLU34	beta glucosidase 34	beta glucosidase 34
AT1G47840	Col	dre2-4	2.02703	5.49132	1.43778	5e-05	0.00018856	protein_coding	HXK3	hexokinase 3	hexokinase 3
AT1G48470	Col	dre2-4	0.330942	0.857461	1.37349	0.0008	0.00241025	protein_coding	GLN1;5	glutamine synthetase 1;5	glutamine synthetase 1;5
AT1G48510	Col	dre2-4	0.56614	1.56352	1.46557	5e-05	0.00018856	protein_coding	NA	NA	Surfeit locus 1 cytochrome c oxidase biogenesis protein
AT1G48630	Col	dre2-4	46.4071	129.832	1.48423	5e-05	0.00018856	protein_coding	RACK1B_AT	receptor for activated C kinase 1B	receptor for activated C kinase 1B
AT1G48660	Col	dre2-4	0.251668	0.873636	1.79551	5e-05	0.00018856	protein_coding	NA	NA	Auxin-responsive GH3 family protein
AT1G48920	Col	dre2-4	120.73	269.202	1.1569	5e-05	0.00018856	protein_coding	NUC-L1	nucleolin like 1	nucleolin like 1
AT1G49640	Col	dre2-4	0.201827	0.539336	1.41807	0.0099	0.0230046	protein_coding	NA	NA	alpha/beta-Hydrolases superfamily protein
AT1G49860	Col	dre2-4	18.6222	53.7191	1.52841	5e-05	0.00018856	protein_coding	GSTF14	glutathione S-transferase (class phi) 14	glutathione S-transferase (class phi) 14
AT1G49870	Col	dre2-4	1.59664	4.40624	1.4645	5e-05	0.00018856	protein_coding	NA	NA	myosin-2 heavy chain-like protein
AT1G49910	Col	dre2-4	1.36191	3.49439	1.35941	5e-05	0.00018856	protein_coding	BUB3.2	BUB (BUDDING UNINHIBITED BY BENZYMIDAZOL) 3.2	Transducin/WD40 repeat-like superfamily protein
AT1G49920	Col	dre2-4	0.095869	0.307033	1.67926	0.0006	0.00185916	protein_coding	NA	NA	MuDR family transposase
AT1G50060	Col	dre2-4	2.41993	12.0457	2.31548	5e-05	0.00018856	protein_coding	NA	NA	CAP (Cysteine-rich secretory proteins, Antigen 5, and Pathogenesis-related 1 protein) superfamily protein
AT1G50090	Col	dre2-4	0.0594306	0.368727	2.63327	0.0167	0.0363824	protein_coding	BCAT7	branched-chain amino acid transaminase 7	D-aminoacid aminotransferase-like PLP-dependent enzymes superfamily protein
AT1G50110	Col	dre2-4	2.80317	5.92146	1.07889	5e-05	0.00018856	protein_coding	NA	NA	D-aminoacid aminotransferase-like PLP-dependent enzymes superfamily protein
AT1G50400	Col	dre2-4	0.461963	1.01844	1.14051	0.00185	0.005128	protein_coding	NA	NA	Eukaryotic porin family protein
AT1G50490	Col	dre2-4	19.4269	43.052	1.14802	0.00065	0.00199571	protein_coding	UBC20	ubiquitin-conjugating enzyme 20	ubiquitin-conjugating enzyme 20
AT1G50580	Col	dre2-4	0.533739	2.08111	1.96315	5e-05	0.00018856	protein_coding	NA	NA	UDP-Glycosyltransferase superfamily protein
AT1G50750	Col	dre2-4	0.324252	1.02776	1.66431	0.0009	0.00268198	protein_coding	NA	NA	aminotransferase-like, mobile domain protein
AT1G50960	Col	dre2-4	0.0953266	0.490824	2.36425	0.0074	0.0177012	protein_coding	GA2OX7	gibberellin 2-oxidase 7	gibberellin 2-oxidase 7
AT1G51035	Col	dre2-4	0.526615	1.8032	1.77574	0.0211	0.0445139	protein_coding	NA	NA	hypothetical protein
AT1G51090	Col	dre2-4	7.19945	14.7924	1.0389	5e-05	0.00018856	protein_coding	NA	NA	Heavy metal transport/detoxification superfamily protein
AT1G51190	Col	dre2-4	0.206764	0.787012	1.9284	5e-05	0.00018856	protein_coding	PLT2	PLETHORA 2	Integrase-type DNA-binding superfamily protein
AT1G51380	Col	dre2-4	0.776259	3.10455	1.99977	5e-05	0.00018856	protein_coding	NA	NA	DEA(D/H)-box RNA helicase family protein
AT1G51420	Col	dre2-4	3.2621	13.7203	2.07244	5e-05	0.00018856	protein_coding	SPP1	sucrose-phosphatase 1	sucrose-phosphatase 1
AT1G51470	Col	dre2-4	3.77471	9.74099	1.3677	5e-05	0.00018856	protein_coding	BGLU35	beta glucosidase 35	beta glucosidase 35
AT1G52000	Col	dre2-4	10.4927	33.9995	1.69612	5e-05	0.00018856	protein_coding	NA	NA	Mannose-binding lectin superfamily protein
AT1G52040	Col	dre2-4	5.5822	20.1354	1.85083	5e-05	0.00018856	protein_coding	MBP1	myrosinase-binding protein 1	myrosinase-binding protein 1
AT1G52050	Col	dre2-4	1.70076	4.19978	1.30413	5e-05	0.00018856	protein_coding	NA	NA	Mannose-binding lectin superfamily protein
AT1G52060	Col	dre2-4	2.56259	11.8577	2.21015	5e-05	0.00018856	protein_coding	NA	NA	Mannose-binding lectin superfamily protein
AT1G52070	Col	dre2-4	7.99358	28.7964	1.84898	5e-05	0.00018856	protein_coding	NA	NA	Mannose-binding lectin superfamily protein
AT1G52120	Col	dre2-4	0.884978	7.21344	3.02697	5e-05	0.00018856	protein_coding	NA	NA	Mannose-binding lectin superfamily protein
AT1G52130	Col	dre2-4	0.115625	0.708736	2.6158	0.00025	0.000838689	protein_coding	NA	NA	Mannose-binding lectin superfamily protein
AT1G52270	Col	dre2-4	0.774869	3.62582	2.22628	5e-05	0.00018856	protein_coding	NA	NA	hypothetical protein
AT1G52700	Col	dre2-4	1.90974	11.2891	2.56348	5e-05	0.00018856	protein_coding	NA	NA	alpha/beta-Hydrolases superfamily protein
AT1G52770	Col	dre2-4	0.833923	2.36585	1.50437	5e-05	0.00018856	protein_coding	NA	NA	Phototropic-responsive NPH3 family protein
AT1G52930	Col	dre2-4	11.9523	33.4802	1.48602	5e-05	0.00018856	protein_coding	NA	NA	Ribosomal RNA processing Brix domain protein
AT1G53070	Col	dre2-4	6.57411	17.6279	1.42299	5e-05	0.00018856	protein_coding	NA	NA	Legume lectin family protein
AT1G53130	Col	dre2-4	0.507996	4.13294	3.02428	0.00615	0.0150133	protein_coding	GRI	GRIM REAPER	Stigma-specific Stig1 family protein
AT1G53140	Col	dre2-4	2.18506	5.08004	1.21717	5e-05	0.00018856	protein_coding	DRP5A	Dynamin related protein 5A	Dynamin related protein 5A
AT1G53645	Col	dre2-4	6.94131	16.812	1.27622	5e-05	0.00018856	protein_coding	NA	NA	hydroxyproline-rich glycoprotein family protein
AT1G54000	Col	dre2-4	22.4015	61.5263	1.45761	5e-05	0.00018856	protein_coding	GLL22	GDSL lipase-like protein 22	GDSL-like Lipase/Acylhydrolase superfamily protein
AT1G54575	Col	dre2-4	29.5688	68.072	1.20299	5e-05	0.00018856	protein_coding	NA	NA	hypothetical protein
AT1G54890	Col	dre2-4	0.72523	2.81585	1.95706	5e-05	0.00018856	protein_coding	NA	NA	Late embryogenesis abundant (LEA) protein-like protein
AT1G54940	Col	dre2-4	0.376011	0.772321	1.03843	0.0011	0.00322006	protein_coding	PGSIP4	plant glycogenin-like starch initiation protein 4	plant glycogenin-like starch initiation protein 4
AT1G55040	Col	dre2-4	1.34057	2.72168	1.02165	5e-05	0.00018856	protein_coding	NA	NA	zinc finger (Ran-binding) family protein
AT1G55200	Col	dre2-4	1.61243	3.80429	1.23839	0.0001	0.000362676	protein_coding	NA	NA	kinase with adenine nucleotide alpha hydrolases-like domain-containing protein
AT1G55205	Col	dre2-4	3.80672	9.67754	1.34609	5e-05	0.00018856	protein_coding	NA	NA	hypothetical protein
AT1G55210	Col	dre2-4	60.8859	125.601	1.04467	5e-05	0.00018856	protein_coding	NA	NA	Disease resistance-responsive (dirigent-like protein) family protein
AT1G55290	Col	dre2-4	0.224112	0.462727	1.04594	0.02295	0.0478994	protein_coding	NA	NA	2-oxoglutarate (2OG) and Fe(II)-dependent oxygenase superfamily protein
AT1G55320	Col	dre2-4	5.20216	12.4226	1.25578	5e-05	0.00018856	protein_coding	AAE18	acyl-activating enzyme 18	acyl-activating enzyme 18
AT1G55380	Col	dre2-4	0.290873	0.93435	1.68358	5e-05	0.00018856	protein_coding	NA	NA	Cysteine/Histidine-rich C1 domain family protein
AT1G55430	Col	dre2-4	0.242685	0.715736	1.56034	0.00025	0.000838689	protein_coding	NA	NA	Cysteine/Histidine-rich C1 domain family protein
AT1G56080	Col	dre2-4	1.62772	4.25381	1.38591	5e-05	0.00018856	protein_coding	NA	NA	interactor of constitutive active ROPs protein
AT1G56110	Col	dre2-4	25.9743	92.007	1.82466	5e-05	0.00018856	protein_coding	NOP56	homolog of nucleolar protein NOP56	NOP56-like pre RNA processing ribonucleoprotein
AT1G56430	Col	dre2-4	7.71212	50.6792	2.7162	5e-05	0.00018856	protein_coding	NAS4	nicotianamine synthase 4	nicotianamine synthase 4
AT1G56630	Col	dre2-4	0.660642	1.35939	1.04102	5e-05	0.00018856	protein_coding	NA	NA	alpha/beta-Hydrolases superfamily protein
AT1G56650	Col	dre2-4	2.10808	24.7901	3.55576	5e-05	0.00018856	protein_coding	PAP1	production of anthocyanin pigment 1	production of anthocyanin pigment 1
AT1G56680	Col	dre2-4	0.747093	3.99563	2.41906	5e-05	0.00018856	protein_coding	NA	NA	Chitinase family protein
AT1G58380	Col	dre2-4	25.5872	57.724	1.17375	5e-05	0.00018856	protein_coding	XW6	NA	Ribosomal protein S5 family protein
AT1G58410	Col	dre2-4	0.570228	1.34229	1.23508	5e-05	0.00018856	protein_coding	NA	NA	Disease resistance protein (CC-NBS-LRR class) family
AT1G58420	Col	dre2-4	0.850425	2.89397	1.76679	5e-05	0.00018856	protein_coding	NA	NA	Uncharacterized conserved protein UCP031279
AT1G59540	Col	dre2-4	2.69246	5.62148	1.06202	5e-05	0.00018856	protein_coding	ZCF125	NA	P-loop containing nucleoside triphosphate hydrolases superfamily protein
AT1G59660	Col	dre2-4	1.80937	3.81324	1.07553	5e-05	0.00018856	protein_coding	NA	NA	Nucleoporin autopeptidase
AT1G59725	Col	dre2-4	0.110379	0.30309	1.45728	0.0108	0.0248348	protein_coding	NA	NA	DNAJ heat shock family protein
AT1G59730	Col	dre2-4	1.95818	11.9308	2.60711	5e-05	0.00018856	protein_coding	TH7	thioredoxin H-type 7	thioredoxin H-type 7
AT1G59780	Col	dre2-4	0.298611	0.655762	1.1349	0.00025	0.000838689	protein_coding	NA	NA	NB-ARC domain-containing disease resistance protein
AT1G60030	Col	dre2-4	0.538604	1.3926	1.37048	5e-05	0.00018856	protein_coding	NAT7	nucleobase-ascorbate transporter 7	nucleobase-ascorbate transporter 7
AT1G60190	Col	dre2-4	0.891559	3.1714	1.83072	5e-05	0.00018856	protein_coding	PUB19	plant U-box 19	ARM repeat superfamily protein
AT1G60360	Col	dre2-4	0.756714	1.52355	1.00962	0.0009	0.00268198	protein_coding	NA	NA	RING/U-box superfamily protein
AT1G60680	Col	dre2-4	5.50593	12.6188	1.19652	5e-05	0.00018856	protein_coding	NA	NA	NAD(P)-linked oxidoreductase superfamily protein
AT1G60740	Col	dre2-4	1.61358	4.037	1.32302	5e-05	0.00018856	protein_coding	NA	NA	Thioredoxin superfamily protein
AT1G60750	Col	dre2-4	0.299259	1.42287	2.24934	5e-05	0.00018856	protein_coding	NA	NA	NAD(P)-linked oxidoreductase superfamily protein
AT1G60770	Col	dre2-4	10.0484	21.0833	1.06914	5e-05	0.00018856	protein_coding	NA	NA	Tetratricopeptide repeat (TPR)-like superfamily protein
AT1G60850	Col	dre2-4	5.59419	11.271	1.01061	5e-05	0.00018856	protein_coding	ATRPAC42	NA	DNA-directed RNA polymerase family protein
AT1G61340	Col	dre2-4	3.36474	9.92547	1.56064	5e-05	0.00018856	protein_coding	FBS1	F-box stress induced 1	F-box family protein
AT1G61570	Col	dre2-4	20.9395	50.1711	1.26063	5e-05	0.00018856	protein_coding	TIM13	translocase of the inner mitochondrial membrane 13	translocase of the inner mitochondrial membrane 13
AT1G61580	Col	dre2-4	10.3358	32.5442	1.65475	5e-05	0.00018856	protein_coding	RPL3B	R-protein L3 B	R-protein L3 B
AT1G61640	Col	dre2-4	2.45442	5.79103	1.23843	5e-05	0.00018856	protein_coding	NA	NA	Protein kinase superfamily protein
AT1G61800	Col	dre2-4	4.63864	55.0623	3.56929	5e-05	0.00018856	protein_coding	GPT2	glucose-6-phosphate/phosphate translocator 2	glucose-6-phosphate/phosphate translocator 2
AT1G61930	Col	dre2-4	1.20871	3.58277	1.56761	5e-05	0.00018856	protein_coding	NA	NA	senescence regulator (Protein of unknown function, DUF584)
AT1G62180	Col	dre2-4	25.7964	63.8455	1.30742	5e-05	0.00018856	protein_coding	2018-04-02	5'adenylylphosphosulfate reductase 2	5'adenylylphosphosulfate reductase 2
AT1G62280	Col	dre2-4	1.81101	4.0624	1.16554	5e-05	0.00018856	protein_coding	SLAH1	SLAC1 homologue 1	SLAC1 homologue 1
AT1G62420	Col	dre2-4	1.37465	9.05168	2.71913	5e-05	0.00018856	protein_coding	NA	NA	DUF506 family protein (DUF506)
AT1G62530	Col	dre2-4	0.114229	0.34187	1.58151	0.01615	0.0353673	protein_coding	NA	NA	hypothetical protein (DUF863)
AT1G62710	Col	dre2-4	9.76452	30.4128	1.63906	5e-05	0.00018856	protein_coding	BETA-VPE	beta vacuolar processing enzyme	beta vacuolar processing enzyme
AT1G62980	Col	dre2-4	3.5908	7.58412	1.07867	5e-05	0.00018856	protein_coding	EXPA18	expansin A18	expansin A18
AT1G63100	Col	dre2-4	3.95085	8.80637	1.15639	5e-05	0.00018856	protein_coding	NA	NA	GRAS family transcription factor
AT1G63250	Col	dre2-4	1.40366	3.55526	1.34076	5e-05	0.00018856	protein_coding	NA	NA	DEA(D/H)-box RNA helicase family protein
AT1G63780	Col	dre2-4	13.288	26.8125	1.01278	5e-05	0.00018856	protein_coding	IMP4	NA	Ribosomal RNA processing Brix domain protein
AT1G63810	Col	dre2-4	4.82153	10.6773	1.14699	5e-05	0.00018856	protein_coding	NA	NA	nucleolar protein
AT1G63820	Col	dre2-4	0.691202	1.53284	1.14903	5e-05	0.00018856	protein_coding	NA	NA	CCT motif family protein
AT1G63940	Col	dre2-4	52.156	139.225	1.41651	5e-05	0.00018856	protein_coding	MDAR6	monodehydroascorbate reductase 6	monodehydroascorbate reductase 6
AT1G64190	Col	dre2-4	23.9558	54.1496	1.17657	5e-05	0.00018856	protein_coding	NA	NA	6-phosphogluconate dehydrogenase family protein
AT1G64220	Col	dre2-4	6.32962	27.3824	2.11306	5e-05	0.00018856	protein_coding	TOM7-2	translocase of outer membrane 7 kDa subunit 2	translocase of outer membrane 7 kDa subunit 2
AT1G64600	Col	dre2-4	2.0446	4.19553	1.03704	5e-05	0.00018856	protein_coding	NA	NA	copper ion binding / methyltransferase
AT1G64780	Col	dre2-4	16.9791	38.0108	1.16265	5e-05	0.00018856	protein_coding	AMT1;2	ammonium transporter 1;2	ammonium transporter 1;2
AT1G64880	Col	dre2-4	17.5595	45.3921	1.37018	5e-05	0.00018856	protein_coding	NA	NA	Ribosomal protein S5 family protein
AT1G64910	Col	dre2-4	0.0774878	0.324161	2.06467	0.00765	0.0182374	protein_coding	NA	NA	UDP-Glycosyltransferase superfamily protein
AT1G64920	Col	dre2-4	0.436833	1.18064	1.43441	5e-05	0.00018856	protein_coding	NA	NA	UDP-Glycosyltransferase superfamily protein
AT1G64930	Col	dre2-4	0.217728	0.789955	1.85925	5e-05	0.00018856	protein_coding	CYP89A7	cytochrome P450, family 87, subfamily A, polypeptide 7	cytochrome P450, family 87, subfamily A, polypeptide 7
AT1G64980	Col	dre2-4	29.5241	63.3877	1.10231	5e-05	0.00018856	protein_coding	CDI	cadmium 2+ induced	Nucleotide-diphospho-sugar transferases superfamily protein
AT1G65030	Col	dre2-4	10.912	23.7582	1.12251	5e-05	0.00018856	protein_coding	NA	NA	Transducin/WD40 repeat-like superfamily protein
AT1G65060	Col	dre2-4	5.48836	26.5985	2.2769	5e-05	0.00018856	protein_coding	4CL3	4-coumarate:CoA ligase 3	4-coumarate:CoA ligase 3
AT1G65390	Col	dre2-4	1.39551	2.98915	1.09894	5e-05	0.00018856	protein_coding	PP2-A5	phloem protein 2 A5	phloem protein 2 A5
AT1G65481	Col	dre2-4	0.0990423	0.494549	2.32	0.01915	0.0409011	protein_coding	NA	NA	transmembrane protein
AT1G65570	Col	dre2-4	0.396378	1.205	1.60409	5e-05	0.00018856	protein_coding	NA	NA	Pectin lyase-like superfamily protein
AT1G65610	Col	dre2-4	2.01314	5.32546	1.40346	5e-05	0.00018856	protein_coding	KOR2	KORRIGAN 2	Six-hairpin glycosidases superfamily protein
AT1G65680	Col	dre2-4	0.369804	1.78813	2.27362	0.0001	0.000362676	protein_coding	EXPB2	expansin B2	expansin B2
AT1G65710	Col	dre2-4	1.80965	4.51852	1.32014	5e-05	0.00018856	protein_coding	NA	NA	serine/arginine repetitive matrix-like protein
AT1G65840	Col	dre2-4	24.5995	49.4132	1.00627	5e-05	0.00018856	protein_coding	PAO4	polyamine oxidase 4	polyamine oxidase 4
AT1G65890	Col	dre2-4	0.608126	2.46543	2.01939	5e-05	0.00018856	protein_coding	AAE12	acyl activating enzyme 12	acyl activating enzyme 12
AT1G66090	Col	dre2-4	1.42485	4.65211	1.70707	5e-05	0.00018856	protein_coding	NA	NA	Disease resistance protein (TIR-NBS class)
AT1G66380	Col	dre2-4	0.190116	1.54568	3.02329	0.0006	0.00185916	protein_coding	MYB114	myb domain protein 114	myb domain protein 114
AT1G66390	Col	dre2-4	0.480458	10.4799	4.44707	5e-05	0.00018856	protein_coding	MYB90	myb domain protein 90	myb domain protein 90
AT1G66440	Col	dre2-4	0.173116	0.405364	1.22748	0.0041	0.010468	protein_coding	NA	NA	Cysteine/Histidine-rich C1 domain family protein
AT1G66470	Col	dre2-4	0.961361	2.09833	1.12609	5e-05	0.00018856	protein_coding	RHD6	ROOT HAIR DEFECTIVE6	ROOT HAIR DEFECTIVE6
AT1G66620	Col	dre2-4	2.3617	6.37139	1.43178	5e-05	0.00018856	protein_coding	NA	NA	Protein with RING/U-box and TRAF-like domain
AT1G66950	Col	dre2-4	0.0988321	0.472013	2.25578	5e-05	0.00018856	protein_coding	ABCG39	ATP-binding cassette G39	pleiotropic drug resistance 11
AT1G67035	Col	dre2-4	1.036	2.75964	1.41346	5e-05	0.00018856	protein_coding	NA	NA	homeobox Hox-B3-like protein
AT1G67260	Col	dre2-4	0.186122	1.22813	2.72214	5e-05	0.00018856	protein_coding	TCP1	NA	TCP family transcription factor
AT1G67360	Col	dre2-4	20.4159	53.8988	1.40056	5e-05	0.00018856	protein_coding	NA	NA	Rubber elongation factor protein (REF)
AT1G67370	Col	dre2-4	0.132885	0.470928	1.82533	0.0025	0.00671528	protein_coding	ASY1	ASYNAPTIC 1	DNA-binding HORMA family protein
AT1G67470	Col	dre2-4	2.90811	5.8855	1.01708	5e-05	0.00018856	protein_coding	NA	NA	Protein kinase superfamily protein
AT1G67760	Col	dre2-4	0.550955	2.70048	2.29321	5e-05	0.00018856	protein_coding	NA	NA	TCP-1/cpn60 chaperonin family protein
AT1G67820	Col	dre2-4	1.46879	6.25771	2.091	5e-05	0.00018856	protein_coding	NA	NA	Protein phosphatase 2C family protein
AT1G68120	Col	dre2-4	0.692912	2.0148	1.53989	5e-05	0.00018856	protein_coding	BPC3	basic pentacysteine 3	BASIC PENTACYSTEINE protein
AT1G68430	Col	dre2-4	1.46834	3.05833	1.05856	0.0001	0.000362676	protein_coding	NA	NA	hypothetical protein
AT1G68570	Col	dre2-4	14.8474	52.4635	1.8211	5e-05	0.00018856	protein_coding	NA	NA	Major facilitator superfamily protein
AT1G68600	Col	dre2-4	9.58041	23.0324	1.2655	5e-05	0.00018856	protein_coding	NA	NA	aluminum activated malate transporter family protein
AT1G68640	Col	dre2-4	0.785054	1.79987	1.19703	5e-05	0.00018856	protein_coding	PAN	PERIANTHIA	bZIP transcription factor family protein
AT1G68740	Col	dre2-4	3.4334	7.60457	1.14723	5e-05	0.00018856	protein_coding	PHO1;H1	NA	EXS (ERD1/XPR1/SYG1) family protein
AT1G68880	Col	dre2-4	1.6233	9.55932	2.55798	5e-05	0.00018856	protein_coding	bZIP	basic leucine-zipper 8	basic leucine-zipper 8
AT1G69070	Col	dre2-4	8.35735	17.0864	1.03173	5e-05	0.00018856	protein_coding	NA	NA	nucleolar-like protein
AT1G69870	Col	dre2-4	17.7556	59.762	1.75096	5e-05	0.00018856	protein_coding	NRT1.7	nitrate transporter 1.7	nitrate transporter 1.7
AT1G69880	Col	dre2-4	5.94393	36.2983	2.61041	5e-05	0.00018856	protein_coding	TH8	thioredoxin H-type 8	thioredoxin H-type 8
AT1G70260	Col	dre2-4	8.41122	24.1445	1.52131	5e-05	0.00018856	protein_coding	UMAMIT36	Usually multiple acids move in and out Transporters 36	nodulin MtN21 /EamA-like transporter family protein
AT1G70440	Col	dre2-4	0.448961	3.00798	2.74414	0.0003	0.000989878	protein_coding	SRO3	similar to RCD one 3	similar to RCD one 3
AT1G71690	Col	dre2-4	0.116745	0.376509	1.68933	0.0185	0.0397144	protein_coding	NA	NA	glucuronoxylan 4-O-methyltransferase-like protein (DUF579)
AT1G71740	Col	dre2-4	3.97302	9.79257	1.30145	0.00055	0.00172228	protein_coding	NA	NA	nucleolar protein
AT1G71850	Col	dre2-4	3.63817	7.82946	1.1057	5e-05	0.00018856	protein_coding	NA	NA	Ubiquitin carboxyl-terminal hydrolase family protein
AT1G71870	Col	dre2-4	2.23111	8.71366	1.96552	5e-05	0.00018856	protein_coding	NA	NA	MATE efflux family protein
AT1G72210	Col	dre2-4	0.836253	3.31594	1.98741	5e-05	0.00018856	protein_coding	NA	NA	basic helix-loop-helix (bHLH) DNA-binding superfamily protein
AT1G72240	Col	dre2-4	1.43671	2.94483	1.03542	0.00125	0.00360941	protein_coding	NA	NA	hypothetical protein
AT1G72490	Col	dre2-4	0.881838	2.37034	1.42651	5e-05	0.00018856	protein_coding	NA	NA	hypothetical protein
AT1G72520	Col	dre2-4	1.40478	3.89332	1.47065	5e-05	0.00018856	protein_coding	LOX4	lipoxygenase 4	PLAT/LH2 domain-containing lipoxygenase family protein
AT1G72730	Col	dre2-4	7.41141	18.204	1.29643	5e-05	0.00018856	protein_coding	NA	NA	DEA(D/H)-box RNA helicase family protein
AT1G72910	Col	dre2-4	6.57768	26.1249	1.98977	5e-05	0.00018856	protein_coding	NA	NA	Toll-Interleukin-Resistance (TIR) domain-containing protein
AT1G72920	Col	dre2-4	6.75428	22.4575	1.73333	5e-05	0.00018856	protein_coding	NA	NA	Toll-Interleukin-Resistance (TIR) domain family protein
AT1G72940	Col	dre2-4	9.21242	23.57	1.3553	5e-05	0.00018856	protein_coding	NA	NA	Toll-Interleukin-Resistance (TIR) domain-containing protein
AT1G73010	Col	dre2-4	8.35684	19.2866	1.20657	5e-05	0.00018856	protein_coding	PS2	phosphate starvation-induced gene 2	inorganic pyrophosphatase 1
AT1G73040	Col	dre2-4	1.06703	9.86949	3.20938	0.0043	0.0109225	protein_coding	NA	NA	Mannose-binding lectin superfamily protein
AT1G73120	Col	dre2-4	11.2416	24.9302	1.14905	5e-05	0.00018856	protein_coding	NA	NA	F-box/RNI superfamily protein
AT1G73160	Col	dre2-4	0.247717	0.577504	1.22114	0.00395	0.0101264	protein_coding	NA	NA	UDP-Glycosyltransferase superfamily protein
AT1G73325	Col	dre2-4	0.207153	2.34606	3.50147	0.00015	0.000527145	protein_coding	NA	NA	Kunitz family trypsin and protease inhibitor protein
AT1G73340	Col	dre2-4	0.376176	0.953875	1.34239	0.00045	0.00143336	protein_coding	NA	NA	Cytochrome P450 superfamily protein
AT1G73370	Col	dre2-4	2.12933	4.49517	1.07798	5e-05	0.00018856	protein_coding	SUS6	sucrose synthase 6	sucrose synthase 6
AT1G73500	Col	dre2-4	10.8678	26.2254	1.27091	5e-05	0.00018856	protein_coding	MKK9	MAP kinase kinase 9	MAP kinase kinase 9
AT1G73550	Col	dre2-4	1.56896	3.82957	1.28737	0.00265	0.00707562	protein_coding	NA	NA	Bifunctional inhibitor/lipid-transfer protein/seed storage 2S albumin superfamily protein
AT1G73620	Col	dre2-4	5.59701	20.2863	1.85778	5e-05	0.00018856	protein_coding	NA	NA	Pathogenesis-related thaumatin superfamily protein
AT1G74000	Col	dre2-4	0.817638	2.02314	1.30706	5e-05	0.00018856	protein_coding	SS3	strictosidine synthase 3	strictosidine synthase 3
AT1G74030	Col	dre2-4	13.1107	48.393	1.88405	5e-05	0.00018856	protein_coding	ENO1	enolase 1	enolase 1
AT1G74450	Col	dre2-4	6.49871	16.3074	1.3273	5e-05	0.00018856	protein_coding	NA	NA	BPS1-like protein (DUF793)
AT1G74500	Col	dre2-4	3.23319	11.4197	1.82049	5e-05	0.00018856	protein_coding	BS1	activation-tagged BRI1(brassinosteroid-insensitive 1)-suppressor 1	activation-tagged BRI1(brassinosteroid-insensitive 1)-suppressor 1
AT1G74770	Col	dre2-4	2.29291	11.2495	2.29461	5e-05	0.00018856	protein_coding	NA	NA	zinc ion binding protein
AT1G74810	Col	dre2-4	5.36772	12.1966	1.1841	5e-05	0.00018856	protein_coding	BOR5	NA	HCO3- transporter family
AT1G75200	Col	dre2-4	8.63733	17.2965	1.00182	5e-05	0.00018856	protein_coding	NA	NA	flavodoxin family protein / radical SAM domain-containing protein
AT1G75260	Col	dre2-4	0.400056	0.904587	1.17706	5e-05	0.00018856	protein_coding	NA	NA	oxidoreductases, acting on NADH or NADPH
AT1G75290	Col	dre2-4	1.11301	2.79834	1.3301	0.003	0.00791162	protein_coding	NA	NA	NAD(P)-binding Rossmann-fold superfamily protein
AT1G76310	Col	dre2-4	4.62982	9.74209	1.07328	5e-05	0.00018856	protein_coding	CYCB2;4	CYCLIN B2;4	CYCLIN B2;4
AT1G76600	Col	dre2-4	10.7216	21.7947	1.02346	5e-05	0.00018856	protein_coding	NA	NA	poly polymerase
AT1G76690	Col	dre2-4	10.3706	26.7306	1.366	5e-05	0.00018856	protein_coding	OPR2	12-oxophytodienoate reductase 2	12-oxophytodienoate reductase 2
AT1G77030	Col	dre2-4	6.40402	14.3	1.15897	5e-05	0.00018856	protein_coding	NA	NA	putative DEAD-box ATP-dependent RNA helicase 29
AT1G77120	Col	dre2-4	30.4453	81.07	1.41295	5e-05	0.00018856	protein_coding	ADH1	alcohol dehydrogenase 1	alcohol dehydrogenase 1
AT1G77860	Col	dre2-4	0.385376	0.774561	1.00711	0.00825	0.0194768	protein_coding	KOM	KOMPEITO	Rhomboid-related intramembrane serine protease family protein
AT1G77940	Col	dre2-4	232.382	478.544	1.04215	5e-05	0.00018856	protein_coding	NA	NA	Ribosomal protein L7Ae/L30e/S12e/Gadd45 family protein
AT1G78000	Col	dre2-4	22.5647	47.2609	1.06658	5e-05	0.00018856	protein_coding	SULTR1;2	sulfate transporter 1;2	sulfate transporter 1;2
AT1G78050	Col	dre2-4	5.23628	17.0161	1.70029	5e-05	0.00018856	protein_coding	PGM	phosphoglycerate/bisphosphoglycerate mutase	phosphoglycerate/bisphosphoglycerate mutase
AT1G78340	Col	dre2-4	5.023	18.1101	1.85017	5e-05	0.00018856	protein_coding	GSTU22	glutathione S-transferase TAU 22	glutathione S-transferase TAU 22
AT1G78370	Col	dre2-4	267.576	548.377	1.03522	5e-05	0.00018856	protein_coding	GSTU20	glutathione S-transferase TAU 20	glutathione S-transferase TAU 20
AT1G78430	Col	dre2-4	2.75475	5.65877	1.03857	5e-05	0.00018856	protein_coding	RIP4	ROP interactive partner 4	ROP interactive partner 2
AT1G78570	Col	dre2-4	46.1679	106.879	1.21102	5e-05	0.00018856	protein_coding	RHM1	rhamnose biosynthesis 1	rhamnose biosynthesis 1
AT1G78860	Col	dre2-4	0.75237	3.68532	2.29228	5e-05	0.00018856	protein_coding	NA	NA	D-mannose binding lectin protein with Apple-like carbohydrate-binding domain-containing protein
AT1G79150	Col	dre2-4	5.011	12.5781	1.32774	5e-05	0.00018856	protein_coding	NA	NA	binding protein
AT1G79450	Col	dre2-4	2.56882	5.34158	1.05616	5e-05	0.00018856	protein_coding	ALIS5	ALA-interacting subunit 5	ALA-interacting subunit 5
AT1G79470	Col	dre2-4	3.2623	8.17981	1.32618	5e-05	0.00018856	protein_coding	NA	NA	Aldolase-type TIM barrel family protein
AT1G79530	Col	dre2-4	22.0721	65.843	1.57681	5e-05	0.00018856	protein_coding	GAPCP-1	glyceraldehyde-3-phosphate dehydrogenase of plastid 1	glyceraldehyde-3-phosphate dehydrogenase of plastid 1
AT1G79550	Col	dre2-4	125.639	280.058	1.15643	5e-05	0.00018856	protein_coding	PGK	phosphoglycerate kinase	phosphoglycerate kinase
AT1G79580	Col	dre2-4	0.235249	0.826145	1.81221	5e-05	0.00018856	protein_coding	SMB	SOMBRERO	NAC (No Apical Meristem) domain transcriptional regulator superfamily protein
AT1G80120	Col	dre2-4	1.04323	2.59891	1.31685	5e-05	0.00018856	protein_coding	NA	NA	LURP-one-like protein (DUF567)
AT1G80130	Col	dre2-4	5.63279	52.8412	3.22974	5e-05	0.00018856	protein_coding	NA	NA	Tetratricopeptide repeat (TPR)-like superfamily protein
AT1G80240	Col	dre2-4	6.0772	12.9936	1.09632	5e-05	0.00018856	protein_coding	DGR1	DUF642 L-GalL responsive gene 1	choice-of-anchor C domain protein, putative (Protein of unknown function, DUF642)
AT1G80270	Col	dre2-4	4.78181	13.1282	1.45704	5e-05	0.00018856	protein_coding	PPR596	PENTATRICOPEPTIDE REPEAT 596	PENTATRICOPEPTIDE REPEAT 596
AT1G80745	Col	dre2-4	0.244899	0.845881	1.78827	0.0156	0.0342761	protein_coding	NA	NA	Transcription factor TFIIIC, tau55-related protein
AT1G80840	Col	dre2-4	3.41541	11.7042	1.7769	0.00195	0.00537386	protein_coding	WRKY40	WRKY DNA-binding protein 40	WRKY DNA-binding protein 40
AT2G01913	Col	dre2-4	2.44701	4.97029	1.02231	5e-05	0.00018856	protein_coding	NA	NA	hypothetical protein
AT2G02000	Col	dre2-4	0.106264	0.31543	1.56967	0.0099	0.0230046	protein_coding	GAD3	glutamate decarboxylase 3	glutamate decarboxylase 3
AT2G02010	Col	dre2-4	2.38511	7.26581	1.60707	5e-05	0.00018856	protein_coding	GAD4	glutamate decarboxylase 4	glutamate decarboxylase 4
AT2G02630	Col	dre2-4	0.474862	1.21276	1.35271	5e-05	0.00018856	protein_coding	NA	NA	Cysteine/Histidine-rich C1 domain family protein
AT2G02850	Col	dre2-4	3.04939	6.4817	1.08785	5e-05	0.00018856	protein_coding	ARPN	plantacyanin	plantacyanin
AT2G04025	Col	dre2-4	0.421109	2.26356	2.42633	0.00015	0.000527145	protein_coding	RGF3	root meristem growth factor 3	root meristem growth factor
AT2G04050	Col	dre2-4	3.82492	16.2967	2.09108	5e-05	0.00018856	protein_coding	NA	NA	MATE efflux family protein
AT2G04070	Col	dre2-4	0.351037	1.88583	2.4255	5e-05	0.00018856	protein_coding	NA	NA	MATE efflux family protein
AT2G04500	Col	dre2-4	0.0620362	0.339819	2.45358	0.00545	0.0134774	protein_coding	NA	NA	Cysteine/Histidine-rich C1 domain family protein
AT2G05910	Col	dre2-4	1.19371	2.47928	1.05447	0.00015	0.000527145	protein_coding	NA	NA	LURP-one-like protein (DUF567)
AT2G05914	Col	dre2-4	0.074633	0.596421	2.99845	0.0043	0.0109225	antisense_long_noncoding_rna	NA	NA	Natural antisense transcript overlaps with AT2G05915
AT2G06200	Col	dre2-4	0.502543	1.5906	1.66226	5e-05	0.00018856	protein_coding	GRF6	growth-regulating factor 6	growth-regulating factor 6
AT2G07325	Col	dre2-4	2.30205	4.78396	1.05528	0.0001	0.000362676	antisense_long_noncoding_rna	NA	NA	Natural antisense transcript overlaps with AT2G20710
AT2G12646	Col	dre2-4	1.0425	3.53701	1.76249	5e-05	0.00018856	protein_coding	NA	NA	PLATZ transcription factor family protein
AT2G13550	Col	dre2-4	1.27851	3.0974	1.2766	5e-05	0.00018856	protein_coding	NA	NA	hypothetical protein
AT2G14095	Col	dre2-4	0.640554	1.65489	1.36934	0.0003	0.000989878	protein_coding	NA	NA	hypothetical protein
AT2G14247	Col	dre2-4	2.27593	60.4605	4.73147	5e-05	0.00018856	protein_coding	NA	NA	Expressed protein
AT2G14820	Col	dre2-4	0.324728	0.923174	1.50737	5e-05	0.00018856	protein_coding	NPY2	NAKED PINS IN YUC MUTANTS 2	Phototropic-responsive NPH3 family protein
AT2G14960	Col	dre2-4	0.129555	0.463549	1.83916	0.0005	0.00157859	protein_coding	GH3.1	NA	Auxin-responsive GH3 family protein
AT2G15000	Col	dre2-4	11.2669	30.9269	1.45678	5e-05	0.00018856	protein_coding	NA	NA	caspase-6 protein
AT2G15370	Col	dre2-4	0.51092	1.34182	1.39302	5e-05	0.00018856	protein_coding	FUT5	fucosyltransferase 5	fucosyltransferase 5
AT2G15490	Col	dre2-4	4.90663	20.5904	2.06917	5e-05	0.00018856	protein_coding	UGT73B4	UDP-glycosyltransferase 73B4	UDP-glycosyltransferase 73B4
AT2G16060	Col	dre2-4	27.1294	66.1511	1.28591	5e-05	0.00018856	protein_coding	HB1	hemoglobin 1	hemoglobin 1
AT2G16230	Col	dre2-4	0.0976105	0.545522	2.48253	0.0015	0.00424444	protein_coding	NA	NA	O-Glycosyl hydrolases family 17 protein
AT2G16385	Col	dre2-4	2.55409	5.1436	1.00997	0.00025	0.000838689	protein_coding	NA	NA	aspartate carbamoyltransferase
AT2G16570	Col	dre2-4	0.98274	4.21542	2.10079	5e-05	0.00018856	protein_coding	ASE1	GLN phosphoribosyl pyrophosphate amidotransferase 1	GLN phosphoribosyl pyrophosphate amidotransferase 1
AT2G16580	Col	dre2-4	0.703954	1.74469	1.30942	0.00055	0.00172228	protein_coding	NA	NA	SAUR-like auxin-responsive protein family
AT2G16890	Col	dre2-4	3.37053	13.9974	2.05411	5e-05	0.00018856	protein_coding	NA	NA	UDP-Glycosyltransferase superfamily protein
AT2G17060	Col	dre2-4	0.348135	0.947367	1.44428	5e-05	0.00018856	protein_coding	NA	NA	Disease resistance protein (TIR-NBS-LRR class) family
AT2G17070	Col	dre2-4	0.148662	0.504505	1.76283	0.00795	0.0188622	protein_coding	NA	NA	hypothetical protein (DUF241)
AT2G17080	Col	dre2-4	0.393157	1.77961	2.17838	5e-05	0.00018856	protein_coding	NA	NA	hypothetical protein (DUF241)
AT2G17250	Col	dre2-4	8.68275	18.6226	1.10083	5e-05	0.00018856	protein_coding	EMB2762	EMBRYO DEFECTIVE 2762	CCAAT-binding factor
AT2G17280	Col	dre2-4	5.64384	17.3997	1.62431	5e-05	0.00018856	protein_coding	NA	NA	Phosphoglycerate mutase family protein
AT2G17470	Col	dre2-4	0.951869	3.64596	1.93746	5e-05	0.00018856	protein_coding	ALMT6	ALuminium activated Malate Transporter 6	aluminum activated malate transporter family protein
AT2G17620	Col	dre2-4	1.17054	2.53722	1.11607	5e-05	0.00018856	protein_coding	CYCB2;1	Cyclin B2;1	Cyclin B2;1
AT2G17630	Col	dre2-4	8.59843	19.8207	1.20486	5e-05	0.00018856	protein_coding	NA	NA	Pyridoxal phosphate (PLP)-dependent transferases superfamily protein
AT2G17845	Col	dre2-4	0.165851	0.575487	1.79489	0.01325	0.0297401	protein_coding	NA	NA	NAD(P)-binding Rossmann-fold superfamily protein
AT2G17850	Col	dre2-4	4.86719	11.522	1.24323	5e-05	0.00018856	protein_coding	NA	NA	Rhodanese/Cell cycle control phosphatase superfamily protein
AT2G18150	Col	dre2-4	12.253	28.6678	1.22629	5e-05	0.00018856	protein_coding	NA	NA	Peroxidase superfamily protein
AT2G18190	Col	dre2-4	0.065008	0.690677	3.40932	0.0003	0.000989878	protein_coding	NA	NA	P-loop containing nucleoside triphosphate hydrolases superfamily protein
AT2G18193	Col	dre2-4	1.97278	19.912	3.33534	5e-05	0.00018856	protein_coding	NA	NA	P-loop containing nucleoside triphosphate hydrolases superfamily protein
AT2G18220	Col	dre2-4	5.8384	13.4029	1.1989	5e-05	0.00018856	protein_coding	NA	NA	Noc2p family
AT2G18230	Col	dre2-4	16.8567	59.8843	1.82886	5e-05	0.00018856	protein_coding	PPa2	pyrophosphorylase 2	pyrophosphorylase 2
AT2G18330	Col	dre2-4	4.06039	10.4761	1.36741	5e-05	0.00018856	protein_coding	NA	NA	AAA-type ATPase family protein
AT2G18450	Col	dre2-4	0.56568	1.9022	1.74961	5e-05	0.00018856	protein_coding	SDH1-2	succinate dehydrogenase 1-2	succinate dehydrogenase 1-2
AT2G18470	Col	dre2-4	0.545878	1.1094	1.02313	5e-05	0.00018856	protein_coding	PERK4	proline-rich extensin-like receptor kinase 4	roline-rich extensin-like receptor kinase 4
AT2G18480	Col	dre2-4	0.498251	1.03622	1.05639	0.00055	0.00172228	protein_coding	NA	NA	Major facilitator superfamily protein
AT2G18520	Col	dre2-4	1.34396	3.92228	1.5452	5e-05	0.00018856	protein_coding	NA	NA	Tetratricopeptide repeat (TPR)-like superfamily protein
AT2G18600	Col	dre2-4	3.63929	8.70487	1.25817	5e-05	0.00018856	protein_coding	NA	NA	Ubiquitin-conjugating enzyme family protein
AT2G18720	Col	dre2-4	0.102535	0.688141	2.74658	5e-05	0.00018856	protein_coding	NA	NA	Translation elongation factor EF1A/initiation factor IF2gamma family protein
AT2G18800	Col	dre2-4	0.962392	3.10408	1.68947	5e-05	0.00018856	protein_coding	XTH21	xyloglucan endotransglucosylase/hydrolase 21	xyloglucan endotransglucosylase/hydrolase 21
AT2G18900	Col	dre2-4	4.90758	13.2926	1.43754	5e-05	0.00018856	protein_coding	NA	NA	Transducin/WD40 repeat-like superfamily protein
AT2G18980	Col	dre2-4	9.07068	24.8978	1.45674	5e-05	0.00018856	protein_coding	NA	NA	Peroxidase superfamily protein
AT2G19385	Col	dre2-4	5.68644	11.8532	1.05968	5e-05	0.00018856	protein_coding	NA	NA	zinc ion binding protein
AT2G19440	Col	dre2-4	0.209402	0.487235	1.21834	0.00535	0.0132571	protein_coding	NA	NA	O-Glycosyl hydrolases family 17 protein
AT2G19490	Col	dre2-4	2.54604	5.40236	1.08533	5e-05	0.00018856	protein_coding	RECA2	A. thaliana recA homolog 2	recA DNA recombination family protein
AT2G19590	Col	dre2-4	6.0619	13.1245	1.11442	5e-05	0.00018856	protein_coding	ACO1	ACC oxidase 1	ACC oxidase 1
AT2G19670	Col	dre2-4	2.58149	9.08511	1.8153	5e-05	0.00018856	protein_coding	PRMT1A	protein arginine methyltransferase 1A	protein arginine methyltransferase 1A
AT2G19900	Col	dre2-4	0.42691	0.884885	1.05156	0.0001	0.000362676	protein_coding	NADP-ME1	NADP-malic enzyme 1	NADP-malic enzyme 1
AT2G19970	Col	dre2-4	12.0844	38.6059	1.67568	5e-05	0.00018856	protein_coding	NA	NA	CAP (Cysteine-rich secretory proteins, Antigen 5, and Pathogenesis-related 1 protein) superfamily protein
AT2G19990	Col	dre2-4	2.58324	7.88655	1.61021	5e-05	0.00018856	protein_coding	PR-1-LIKE	pathogenesis-related protein-1-like	pathogenesis-related protein-1-like protein
AT2G20030	Col	dre2-4	0.293587	0.854645	1.54154	0.00025	0.000838689	protein_coding	NA	NA	RING/U-box superfamily protein
AT2G20060	Col	dre2-4	21.969	44.7995	1.02801	5e-05	0.00018856	protein_coding	NA	NA	Ribosomal protein L4/L1 family
AT2G20515	Col	dre2-4	2.89266	5.93814	1.03762	5e-05	0.00018856	protein_coding	NA	NA	pollen Ole e I family allergen protein
AT2G20585	Col	dre2-4	15.7502	33.9303	1.10721	5e-05	0.00018856	protein_coding	NFD6	NUCLEAR FUSION DEFECTIVE 6	nuclear fusion defective 6
AT2G20590	Col	dre2-4	1.67878	4.5788	1.44756	5e-05	0.00018856	protein_coding	NA	NA	Reticulon family protein
AT2G20710	Col	dre2-4	0.423899	0.876598	1.04819	0.0111	0.0254551	protein_coding	NA	NA	Tetratricopeptide repeat (TPR)-like superfamily protein
AT2G20800	Col	dre2-4	0.0293972	3.15745	6.74694	0.0029	0.00767102	protein_coding	NDB4	NAD(P)H dehydrogenase B4	NAD(P)H dehydrogenase B4
AT2G20870	Col	dre2-4	1.54381	3.32972	1.1089	0.0001	0.000362676	protein_coding	NA	NA	cell wall protein precursor
AT2G20980	Col	dre2-4	1.96119	4.08862	1.05989	5e-05	0.00018856	protein_coding	MCM10	minichromosome maintenance 10	minichromosome maintenance 10
AT2G21450	Col	dre2-4	0.020111	0.368653	4.19621	0.00065	0.00199571	protein_coding	CHR34	chromatin remodeling 34	chromatin remodeling 34
AT2G21590	Col	dre2-4	9.85614	34.5003	1.80751	5e-05	0.00018856	protein_coding	APL4	NA	Glucose-1-phosphate adenylyltransferase family protein
AT2G21640	Col	dre2-4	3.84476	19.2804	2.32617	5e-05	0.00018856	protein_coding	NA	NA	marker for oxidative stress response protein
AT2G21790	Col	dre2-4	15.4494	30.9022	1.00016	5e-05	0.00018856	protein_coding	RNR1	ribonucleotide reductase 1	ribonucleotide reductase 1
AT2G21900	Col	dre2-4	0.0756152	0.591553	2.96776	0.01195	0.0272188	protein_coding	WRKY59	WRKY DNA-binding protein 59	WRKY DNA-binding protein 59
AT2G22500	Col	dre2-4	11.5327	24.3533	1.07838	5e-05	0.00018856	protein_coding	UCP5	uncoupling protein 5	uncoupling protein 5
AT2G22590	Col	dre2-4	0.819402	3.07172	1.9064	5e-05	0.00018856	protein_coding	NA	NA	UDP-Glycosyltransferase superfamily protein
AT2G22905	Col	dre2-4	0.195323	0.903406	2.20951	0.00535	0.0132571	protein_coding	NA	NA	Expressed protein
AT2G23000	Col	dre2-4	24.9054	71.7269	1.52605	5e-05	0.00018856	protein_coding	scpl10	serine carboxypeptidase-like 10	serine carboxypeptidase-like 10
AT2G23050	Col	dre2-4	1.00407	3.53703	1.81668	5e-05	0.00018856	protein_coding	NPY4	NAKED PINS IN YUC MUTANTS 4	Phototropic-responsive NPH3 family protein
AT2G23170	Col	dre2-4	3.29674	16.2713	2.30322	5e-05	0.00018856	protein_coding	GH3.3	NA	Auxin-responsive GH3 family protein
AT2G23410	Col	dre2-4	0.428765	1.41532	1.72287	5e-05	0.00018856	protein_coding	CPT	cis-prenyltransferase	cis-prenyltransferase
AT2G23530	Col	dre2-4	0.533182	1.89034	1.82595	5e-05	0.00018856	protein_coding	NA	NA	Zinc-finger domain of monoamine-oxidase A repressor R1
AT2G23630	Col	dre2-4	0.678924	3.94973	2.54043	5e-05	0.00018856	protein_coding	sks16	SKU5 similar 16	SKU5 similar 16
AT2G23910	Col	dre2-4	1.27037	8.45721	2.73493	5e-05	0.00018856	protein_coding	NA	NA	NAD(P)-binding Rossmann-fold superfamily protein
AT2G23960	Col	dre2-4	0.42077	1.13498	1.43156	0.00065	0.00199571	protein_coding	NA	NA	Class I glutamine amidotransferase-like superfamily protein
AT2G24255	Col	dre2-4	0	0.638021	Inf	5e-05	0.00018856	protein_coding	NA	NA	LOW protein: F-box/kelch-repeat protein
AT2G24560	Col	dre2-4	0.19544	0.94581	2.27482	5e-05	0.00018856	protein_coding	NA	NA	GDSL-like Lipase/Acylhydrolase family protein
AT2G24600	Col	dre2-4	3.53968	8.10676	1.1955	5e-05	0.00018856	protein_coding	NA	NA	Ankyrin repeat family protein
AT2G24700	Col	dre2-4	0.896643	2.02416	1.17472	5e-05	0.00018856	protein_coding	NA	NA	Transcriptional factor B3 family protein
AT2G24710	Col	dre2-4	0.0571963	0.498691	3.12415	5e-05	0.00018856	protein_coding	GLR2.3	glutamate receptor 2.3	glutamate receptor 2.3
AT2G24720	Col	dre2-4	0.13507	0.3209	1.24842	0.0021	0.00575245	protein_coding	GLR2.2	glutamate receptor 2.2	glutamate receptor 2.2
AT2G24762	Col	dre2-4	10.8473	22.9824	1.08319	5e-05	0.00018856	protein_coding	GDU4	glutamine dumper 4	glutamine dumper 4
AT2G24980	Col	dre2-4	5.66429	11.5331	1.02581	5e-05	0.00018856	protein_coding	EXT6	extensin 6	Proline-rich extensin-like family protein
AT2G25150	Col	dre2-4	0.301833	0.824222	1.44928	5e-05	0.00018856	protein_coding	NA	NA	HXXXD-type acyl-transferase family protein
AT2G25160	Col	dre2-4	0.84059	2.12557	1.33837	5e-05	0.00018856	protein_coding	CYP82F1	cytochrome P450, family 82, subfamily F, polypeptide 1	cytochrome P450, family 82, subfamily F, polypeptide 1
AT2G25530	Col	dre2-4	2.8727	7.99775	1.47719	5e-05	0.00018856	protein_coding	NA	NA	AFG1-like ATPase family protein
AT2G25620	Col	dre2-4	7.72054	15.4536	1.00117	5e-05	0.00018856	protein_coding	DBP1	DNA-binding protein phosphatase 1	DNA-binding protein phosphatase 1
AT2G25880	Col	dre2-4	7.09714	15.3304	1.11109	5e-05	0.00018856	protein_coding	AUR2	ataurora2	ataurora2
AT2G25980	Col	dre2-4	6.02248	18.585	1.62571	5e-05	0.00018856	protein_coding	NA	NA	Mannose-binding lectin superfamily protein
AT2G26310	Col	dre2-4	0.722976	2.43241	1.75037	5e-05	0.00018856	protein_coding	FAP2	fatty-acid-binding protein 2	Chalcone-flavanone isomerase family protein
AT2G26400	Col	dre2-4	0.971582	2.01747	1.05414	0.0016	0.00450351	protein_coding	ARD3	acireductone dioxygenase 3	acireductone dioxygenase 3
AT2G26760	Col	dre2-4	3.76942	8.0612	1.09665	5e-05	0.00018856	protein_coding	CYCB1;4	Cyclin B1;4	Cyclin B1;4
AT2G26820	Col	dre2-4	0.739263	1.90209	1.36342	5e-05	0.00018856	protein_coding	PP2-A3	phloem protein 2-A3	phloem protein 2-A3
AT2G27080	Col	dre2-4	5.04395	11.1139	1.13973	0.0002	0.000685997	protein_coding	NA	NA	Late embryogenesis abundant (LEA) hydroxyproline-rich glycoprotein family
AT2G27402	Col	dre2-4	10.805	38.7486	1.84244	5e-05	0.00018856	protein_coding	NA	NA	plastid transcriptionally active protein
AT2G27420	Col	dre2-4	3.93632	8.72757	1.14873	5e-05	0.00018856	protein_coding	NA	NA	Cysteine proteinases superfamily protein
AT2G27510	Col	dre2-4	41.9868	136.474	1.70062	5e-05	0.00018856	protein_coding	FD3	ferredoxin 3	ferredoxin 3
AT2G27535	Col	dre2-4	0.168504	2.08524	3.62935	0.01065	0.0245363	protein_coding	NA	NA	ribosomal protein L10A family protein
AT2G27550	Col	dre2-4	4.60783	16.3598	1.82799	5e-05	0.00018856	protein_coding	ATC	centroradialis	centroradiali
AT2G27710	Col	dre2-4	177.54	374.593	1.07718	5e-05	0.00018856	protein_coding	NA	NA	60S acidic ribosomal protein family
AT2G27775	Col	dre2-4	8.0003	18.7858	1.23152	5e-05	0.00018856	protein_coding	NA	NA	PPR containing protein
AT2G27840	Col	dre2-4	15.0279	46.8225	1.63955	5e-05	0.00018856	protein_coding	HDT4	NA	histone deacetylase-related / HD-like protein
AT2G28140	Col	dre2-4	0.727276	2.45091	1.75274	5e-05	0.00018856	protein_coding	NA	NA	enabled-like protein (DUF1635)
AT2G28160	Col	dre2-4	3.44534	9.56369	1.47292	5e-05	0.00018856	protein_coding	FRU	FER-like regulator of iron uptake	FER-like regulator of iron uptake
AT2G28420	Col	dre2-4	0.317353	0.808481	1.34913	0.00305	0.00802606	protein_coding	GLYI8	glyoxylase I 8	Lactoylglutathione lyase / glyoxalase I family protein
AT2G28620	Col	dre2-4	3.80345	9.17824	1.27091	5e-05	0.00018856	protein_coding	NA	NA	P-loop containing nucleoside triphosphate hydrolases superfamily protein
AT2G28690	Col	dre2-4	2.38859	5.78255	1.27554	5e-05	0.00018856	protein_coding	NA	NA	TOX high mobility group box protein, putative (DUF1635)
AT2G28700	Col	dre2-4	0.327016	1.21887	1.89812	5e-05	0.00018856	protein_coding	AGL46	AGAMOUS-like 46	AGAMOUS-like 46
AT2G28780	Col	dre2-4	5.42718	16.3117	1.58763	5e-05	0.00018856	protein_coding	NA	NA	P-hydroxybenzoic acid efflux pump subunit
AT2G28790	Col	dre2-4	19.2889	48.0966	1.31816	5e-05	0.00018856	protein_coding	NA	NA	Pathogenesis-related thaumatin superfamily protein
AT2G29200	Col	dre2-4	5.26214	11.6253	1.14354	5e-05	0.00018856	protein_coding	PUM1	pumilio 1	pumilio 1
AT2G29370	Col	dre2-4	2.60103	5.59711	1.1056	5e-05	0.00018856	protein_coding	NA	NA	NAD(P)-binding Rossmann-fold superfamily protein
AT2G29530	Col	dre2-4	59.7311	131.566	1.13924	5e-05	0.00018856	protein_coding	TIM10	NA	Tim10/DDP family zinc finger protein
AT2G30020	Col	dre2-4	6.79983	17.3973	1.3553	5e-05	0.00018856	protein_coding	NA	NA	Protein phosphatase 2C family protein
AT2G30130	Col	dre2-4	0.684082	2.14388	1.64799	5e-05	0.00018856	protein_coding	ASL5	NA	Lateral organ boundaries (LOB) domain family protein
AT2G30340	Col	dre2-4	1.07076	3.44168	1.68448	5e-05	0.00018856	protein_coding	LBD13	LOB domain-containing protein 13	LOB domain-containing protein 13
AT2G30380	Col	dre2-4	0.0793305	0.412923	2.37992	0.00465	0.0117123	protein_coding	NA	NA	MYB family transcription factor
AT2G30660	Col	dre2-4	0.535039	2.01781	1.91507	5e-05	0.00018856	protein_coding	NA	NA	ATP-dependent caseinolytic (Clp) protease/crotonase family protein
AT2G30670	Col	dre2-4	0.663289	2.91529	2.13593	5e-05	0.00018856	protein_coding	NA	NA	NAD(P)-binding Rossmann-fold superfamily protein
AT2G30766	Col	dre2-4	8.77657	103.551	3.56054	5e-05	0.00018856	protein_coding	NA	NA	hypothetical protein
AT2G31180	Col	dre2-4	0.348541	1.09296	1.64884	0.00065	0.00199571	protein_coding	MYB14	myb domain protein 14	myb domain protein 14
AT2G31220	Col	dre2-4	0.119944	0.418727	1.80365	0.00075	0.00227244	protein_coding	NA	NA	basic helix-loop-helix (bHLH) DNA-binding superfamily protein
AT2G31270	Col	dre2-4	4.702	9.40685	1.00044	5e-05	0.00018856	protein_coding	CDT1A	homolog of yeast CDT1 A	CDT1-like protein A
AT2G31390	Col	dre2-4	51.5373	134.334	1.38214	5e-05	0.00018856	protein_coding	NA	NA	pfkB-like carbohydrate kinase family protein
AT2G31940	Col	dre2-4	0.974291	2.37376	1.28475	0.00085	0.00254511	protein_coding	NA	NA	oxidoreductase/transition metal ion-binding protein
AT2G32020	Col	dre2-4	1.30555	3.3464	1.35795	5e-05	0.00018856	protein_coding	NA	NA	Acyl-CoA N-acyltransferases (NAT) superfamily protein
AT2G32030	Col	dre2-4	1.25087	2.81887	1.17218	5e-05	0.00018856	protein_coding	NA	NA	Acyl-CoA N-acyltransferases (NAT) superfamily protein
AT2G32200	Col	dre2-4	0.683941	2.15433	1.6553	0.00325	0.00848803	protein_coding	NA	NA	cysteine-rich/transmembrane domain A-like protein
AT2G32210	Col	dre2-4	2.5313	5.9319	1.22861	5e-05	0.00018856	protein_coding	NA	NA	cysteine-rich/transmembrane domain A-like protein
AT2G32280	Col	dre2-4	2.17539	5.45644	1.32669	0.0011	0.00322006	protein_coding	NA	NA	GPI inositol-deacylase C, putative (DUF1218)
AT2G32487	Col	dre2-4	3.96621	8.96511	1.17656	5e-05	0.00018856	protein_coding	NA	NA	hypothetical protein
AT2G32610	Col	dre2-4	0.272546	1.28626	2.2386	5e-05	0.00018856	protein_coding	CSLB01	cellulose synthase-like B1	cellulose synthase-like B1
AT2G32620	Col	dre2-4	0.345956	0.912339	1.39898	5e-05	0.00018856	protein_coding	CSLB02	cellulose synthase-like B	cellulose synthase-like B
AT2G32960	Col	dre2-4	4.15962	17.7486	2.09318	5e-05	0.00018856	protein_coding	PFA-DSP2	plant and fungi atypical dual-speci&#64257;city phosphatase 2	Phosphotyrosine protein phosphatases superfamily protein
AT2G33210	Col	dre2-4	12.5232	38.2258	1.60994	5e-05	0.00018856	protein_coding	HSP60-2	heat shock protein 60-2	heat shock protein 60-2
AT2G33560	Col	dre2-4	3.234	6.75021	1.06161	5e-05	0.00018856	protein_coding	BUBR1	BUB1-related (BUB1: budding uninhibited by benzymidazol 1)	BUB1-related (BUB1: budding uninhibited by benzymidazol 1)
AT2G34020	Col	dre2-4	0.78389	3.05877	1.96423	5e-05	0.00018856	protein_coding	NA	NA	Calcium-binding EF-hand family protein
AT2G34080	Col	dre2-4	0.445687	1.33449	1.58219	0.02245	0.0470173	protein_coding	NA	NA	Cysteine proteinases superfamily protein
AT2G34390	Col	dre2-4	2.37374	4.81344	1.01991	0.0027	0.00720121	protein_coding	NIP2;1	NOD26-like intrinsic protein 2;1	NOD26-like intrinsic protein 2;1
AT2G34540	Col	dre2-4	0.578119	1.26005	1.12404	0.00135	0.00386297	protein_coding	NA	NA	hypothetical protein
AT2G34660	Col	dre2-4	21.3894	44.2049	1.04731	5e-05	0.00018856	protein_coding	ABCC2	ATP-binding cassette C2	multidrug resistance-associated protein 2
AT2G35070	Col	dre2-4	0.225097	0.696732	1.63006	0.00325	0.00848803	protein_coding	NA	NA	transmembrane protein
AT2G35120	Col	dre2-4	39.0415	85.9746	1.1389	5e-05	0.00018856	protein_coding	NA	NA	Single hybrid motif superfamily protein
AT2G35240	Col	dre2-4	20.7529	42.6887	1.04054	5e-05	0.00018856	protein_coding	MORF6	multiple organellar RNA editing factor 6	plastid developmental protein DAG
AT2G36270	Col	dre2-4	0.485741	1.68804	1.79709	5e-05	0.00018856	protein_coding	ABI5	ABA INSENSITIVE 5	Basic-leucine zipper (bZIP) transcription factor family protein
AT2G36530	Col	dre2-4	225.181	625.979	1.47503	5e-05	0.00018856	protein_coding	LOS2	LOW EXPRESSION OF OSMOTICALLY RESPONSIVE GENES 2	Enolase
AT2G36570	Col	dre2-4	8.95669	20.1243	1.1679	5e-05	0.00018856	protein_coding	NA	NA	Leucine-rich repeat protein kinase family protein
AT2G36580	Col	dre2-4	27.9447	73.3082	1.3914	5e-05	0.00018856	protein_coding	NA	NA	Pyruvate kinase family protein
AT2G36650	Col	dre2-4	0.943184	2.01187	1.09293	5e-05	0.00018856	protein_coding	NA	NA	CHUP1-like protein
AT2G36780	Col	dre2-4	0.571052	1.15369	1.01457	0.0002	0.000685997	protein_coding	NA	NA	UDP-Glycosyltransferase superfamily protein
AT2G37040	Col	dre2-4	48.7724	146.46	1.58637	5e-05	0.00018856	protein_coding	PAL1	PHE ammonia lyase 1	PHE ammonia lyase 1
AT2G37210	Col	dre2-4	0.702295	1.50133	1.09609	0.00085	0.00254511	protein_coding	LOG3	LONELY GUY 3	lysine decarboxylase family protein
AT2G37260	Col	dre2-4	2.49132	13.9439	2.48466	5e-05	0.00018856	protein_coding	TTG2	TRANSPARENT TESTA GLABRA 2	WRKY family transcription factor family protein
AT2G37370	Col	dre2-4	0.13833	0.344918	1.31814	0.0016	0.00450351	protein_coding	NA	NA	centrosomal protein of 135 kDa-like protein
AT2G37390	Col	dre2-4	4.35844	8.89933	1.02989	0.00025	0.000838689	protein_coding	NAKR2	SODIUM POTASSIUM ROOT DEFECTIVE 2	Chloroplast-targeted copper chaperone protein
AT2G37430	Col	dre2-4	0.583683	2.74555	2.23384	5e-05	0.00018856	protein_coding	ZAT11	zinc finger of Arabidopsis thaliana 11	C2H2 and C2HC zinc fingers superfamily protein
AT2G37510	Col	dre2-4	2.0886	6.41051	1.6179	5e-05	0.00018856	protein_coding	NA	NA	RNA-binding (RRM/RBD/RNP motifs) family protein
AT2G37690	Col	dre2-4	4.90957	13.6987	1.48037	5e-05	0.00018856	protein_coding	NA	NA	phosphoribosylaminoimidazole carboxylase, putative / AIR carboxylase
AT2G37740	Col	dre2-4	0.226284	0.547932	1.27586	0.01115	0.0255536	protein_coding	ZFP10	zinc-finger protein 10	zinc-finger protein 10
AT2G37890	Col	dre2-4	1.66326	3.36894	1.01828	5e-05	0.00018856	protein_coding	NA	NA	Mitochondrial substrate carrier family protein
AT2G38250	Col	dre2-4	0.597691	1.83537	1.6186	5e-05	0.00018856	protein_coding	NA	NA	Homeodomain-like superfamily protein
AT2G38470	Col	dre2-4	18.5572	43.8785	1.24153	5e-05	0.00018856	protein_coding	WRKY33	WRKY DNA-binding protein 33	WRKY DNA-binding protein 33
AT2G38720	Col	dre2-4	1.41072	2.8908	1.03504	5e-05	0.00018856	protein_coding	MAP65-5	microtubule-associated protein 65-5	microtubule-associated protein 65-5
AT2G38823	Col	dre2-4	0.334214	1.34817	2.01216	5e-05	0.00018856	protein_coding	NA	NA	hypothetical protein
AT2G38920	Col	dre2-4	0.121804	0.353605	1.53758	0.0041	0.010468	protein_coding	NA	NA	SPX (SYG1/Pho81/XPR1) domain-containing protein / zinc finger (C3HC4-type RING finger) protein-like protein
AT2G39230	Col	dre2-4	0.423936	0.904536	1.09333	5e-05	0.00018856	protein_coding	LOJ	LATERAL ORGAN JUNCTION	LATERAL ORGAN JUNCTION
AT2G39330	Col	dre2-4	1.48317	3.69606	1.31731	5e-05	0.00018856	protein_coding	JAL23	jacalin-related lectin 23	jacalin-related lectin 23
AT2G39350	Col	dre2-4	4.35383	9.74826	1.16286	0.00195	0.00537386	protein_coding	ABCG1	ATP-binding cassette G1	ABC-2 type transporter family protein
AT2G39370	Col	dre2-4	0.894348	2.14238	1.2603	5e-05	0.00018856	protein_coding	MAKR4	MEMBRANE-ASSOCIATED KINASE REGULATOR 4	membrane-associated kinase regulator
AT2G39390	Col	dre2-4	83.6411	196.269	1.23055	5e-05	0.00018856	protein_coding	NA	NA	Ribosomal L29 family protein
AT2G39510	Col	dre2-4	2.12584	34.4061	4.01656	5e-05	0.00018856	protein_coding	UMAMIT14	Usually multiple acids move in and out Transporters 14	nodulin MtN21 /EamA-like transporter family protein
AT2G39530	Col	dre2-4	3.10024	9.21854	1.57216	5e-05	0.00018856	protein_coding	NA	NA	Uncharacterized protein family (UPF0497)
AT2G39620	Col	dre2-4	0.152708	0.364868	1.2566	0.0026	0.00695485	protein_coding	NA	NA	Pentatricopeptide repeat (PPR) superfamily protein
AT2G39650	Col	dre2-4	2.32301	9.02606	1.9581	5e-05	0.00018856	protein_coding	NA	NA	cruciferin (DUF506)
AT2G40010	Col	dre2-4	5.85059	18.5151	1.66204	5e-05	0.00018856	protein_coding	NA	NA	Ribosomal protein L10 family protein
AT2G40100	Col	dre2-4	17.6113	65.5366	1.8958	5e-05	0.00018856	protein_coding	LHCB4.3	light harvesting complex photosystem II	light harvesting complex photosystem II
AT2G40140	Col	dre2-4	14.4385	37.1475	1.36335	5e-05	0.00018856	protein_coding	CZF1	NA	zinc finger (CCCH-type) family protein
AT2G40205	Col	dre2-4	29.6524	64.657	1.12466	5e-05	0.00018856	protein_coding	NA	NA	Ribosomal protein L41 family
AT2G40360	Col	dre2-4	15.0307	36.3185	1.27279	5e-05	0.00018856	protein_coding	NA	NA	Transducin/WD40 repeat-like superfamily protein
AT2G40750	Col	dre2-4	2.7884	6.18459	1.14924	5e-05	0.00018856	protein_coding	WRKY54	WRKY DNA-binding protein 54	WRKY DNA-binding protein 54
AT2G41010	Col	dre2-4	9.54837	22.4888	1.23588	5e-05	0.00018856	protein_coding	CAMBP25	calmodulin (CAM)-binding protein of 25 kDa	calmodulin (CAM)-binding protein of 25 kDa
AT2G41240	Col	dre2-4	0.645685	130.523	7.65926	5e-05	0.00018856	protein_coding	BHLH100	basic helix-loop-helix protein 100	basic helix-loop-helix protein 100
AT2G41640	Col	dre2-4	3.57971	7.16922	1.00197	0.00865	0.0203311	protein_coding	NA	NA	Glycosyltransferase family 61 protein
AT2G41660	Col	dre2-4	7.66006	18.8559	1.29959	5e-05	0.00018856	protein_coding	MIZ1	mizu-kussei 1	MIZU-KUSSEI-like protein (Protein of unknown function, DUF617)
AT2G41730	Col	dre2-4	2.40812	6.08453	1.33724	5e-05	0.00018856	protein_coding	NA	NA	calcium-binding site protein
AT2G41800	Col	dre2-4	1.25675	5.43183	2.11174	5e-05	0.00018856	protein_coding	NA	NA	imidazolonepropionase (Protein of unknown function, DUF642)
AT2G42110	Col	dre2-4	3.3104	8.26336	1.31972	5e-05	0.00018856	protein_coding	NA	NA	hypothetical protein
AT2G42540	Col	dre2-4	53.9711	162.939	1.59407	5e-05	0.00018856	protein_coding	COR15A	cold-regulated 15a	cold-regulated 15a
AT2G42650	Col	dre2-4	1.79152	3.85816	1.10673	5e-05	0.00018856	protein_coding	NA	NA	Ribosomal protein L1p/L10e family
AT2G42660	Col	dre2-4	0.741248	1.65528	1.15904	0.0018	0.00500717	protein_coding	NA	NA	Homeodomain-like superfamily protein
AT2G42720	Col	dre2-4	0.22076	0.796391	1.851	0.0002	0.000685997	protein_coding	NA	NA	FBD, F-box, Skp2-like and Leucine Rich Repeat domains containing protein
AT2G43110	Col	dre2-4	9.14728	19.392	1.08405	5e-05	0.00018856	protein_coding	NA	NA	U3 containing 90S pre-ribosomal complex subunit
AT2G43120	Col	dre2-4	4.89177	13.3986	1.45365	5e-05	0.00018856	protein_coding	NA	NA	RmlC-like cupins superfamily protein
AT2G43140	Col	dre2-4	1.34754	3.1458	1.22309	5e-05	0.00018856	protein_coding	NA	NA	basic helix-loop-helix (bHLH) DNA-binding superfamily protein
AT2G43480	Col	dre2-4	0.470155	2.28534	2.2812	0.01425	0.0316952	protein_coding	NA	NA	Peroxidase superfamily protein
AT2G43580	Col	dre2-4	0.0998883	0.608661	2.60725	0.0045	0.0113816	protein_coding	NA	NA	Chitinase family protein
AT2G43590	Col	dre2-4	39.4051	119.266	1.59773	5e-05	0.00018856	protein_coding	NA	NA	Chitinase family protein
AT2G43600	Col	dre2-4	0.341005	0.83481	1.29166	0.00635	0.0154395	protein_coding	NA	NA	Chitinase family protein
AT2G43780	Col	dre2-4	10.5515	21.5624	1.03107	5e-05	0.00018856	protein_coding	NA	NA	cytochrome oxidase assembly protein
AT2G43880	Col	dre2-4	0.586405	1.47111	1.32694	5e-05	0.00018856	protein_coding	NA	NA	Pectin lyase-like superfamily protein
AT2G44190	Col	dre2-4	1.34042	2.96403	1.14487	5e-05	0.00018856	protein_coding	EDE1	ENDOSPERM DEFECTIVE 1	ENDOSPERM DEFECTIVE protein (DUF566)
AT2G44450	Col	dre2-4	3.23163	8.08636	1.32323	5e-05	0.00018856	protein_coding	BGLU15	beta glucosidase 15	beta glucosidase 15
AT2G44460	Col	dre2-4	1.40098	3.53426	1.33497	5e-05	0.00018856	protein_coding	BGLU28	beta glucosidase 28	beta glucosidase 28
AT2G44510	Col	dre2-4	2.78881	6.77742	1.28109	5e-05	0.00018856	protein_coding	NA	NA	CDK inhibitor P21 binding protein
AT2G44790	Col	dre2-4	20.0577	45.6279	1.18576	5e-05	0.00018856	protein_coding	UCC2	uclacyanin 2	uclacyanin 2
AT2G44840	Col	dre2-4	0.543171	2.22553	2.03467	5e-05	0.00018856	protein_coding	ERF13	ethylene-responsive element binding factor 13	ethylene-responsive element binding factor 13
AT2G45135	Col	dre2-4	0.420134	1.48673	1.82322	0.00085	0.00254511	protein_coding	NA	NA	RING/U-box superfamily protein
AT2G45290	Col	dre2-4	8.85871	23.1975	1.3888	5e-05	0.00018856	protein_coding	NA	NA	Transketolase
AT2G45350	Col	dre2-4	0.766446	1.54117	1.00777	0.0001	0.000362676	protein_coding	CRR4	CHLORORESPIRATORY REDUCTION 4	Pentatricopeptide repeat (PPR) superfamily protein
AT2G45685	Col	dre2-4	4.78774	9.65435	1.01184	5e-05	0.00018856	antisense_long_noncoding_rna	NA	NA	Natural antisense transcript overlaps with AT2G45680
AT2G45760	Col	dre2-4	0.430697	1.20266	1.48149	0.00195	0.00537386	protein_coding	BAP2	BON association protein 2	BON association protein 2
AT2G45900	Col	dre2-4	1.18165	2.53437	1.10082	5e-05	0.00018856	protein_coding	TRM13	TON1 Recruiting Motif 13	Phosphatidylinositol N-acetyglucosaminlytransferase subunit P-like protein
AT2G46290	Col	dre2-4	4.60434	9.94314	1.11071	5e-05	0.00018856	protein_coding	NA	NA	Transducin/WD40 repeat-like superfamily protein
AT2G46495	Col	dre2-4	0.516561	1.80837	1.80768	5e-05	0.00018856	protein_coding	NA	NA	RING/U-box superfamily protein
AT2G46630	Col	dre2-4	5.53057	16.7944	1.60248	5e-05	0.00018856	protein_coding	NA	NA	serine/arginine repetitive matrix protein
AT2G46740	Col	dre2-4	2.34265	5.05081	1.10838	5e-05	0.00018856	protein_coding	GulLO5	L -gulono-1,4-lactone ( L -GulL) oxidase 5	D-arabinono-1,4-lactone oxidase family protein
AT2G46850	Col	dre2-4	0.14633	0.609046	2.05733	5e-05	0.00018856	protein_coding	NA	NA	Protein kinase superfamily protein
AT2G46860	Col	dre2-4	1.01186	3.3786	1.73942	5e-05	0.00018856	protein_coding	PPa3	pyrophosphorylase 3	pyrophosphorylase 3
AT2G46950	Col	dre2-4	0.190073	0.809745	2.09092	5e-05	0.00018856	protein_coding	CYP709B2	cytochrome P450, family 709, subfamily B, polypeptide 2	cytochrome P450, family 709, subfamily B, polypeptide 2
AT2G46970	Col	dre2-4	0.448802	0.927584	1.0474	0.0015	0.00424444	protein_coding	PIL1	phytochrome interacting factor 3-like 1	phytochrome interacting factor 3-like 1
AT2G47000	Col	dre2-4	7.47371	17.6477	1.23959	5e-05	0.00018856	protein_coding	ABCB4	ATP-binding cassette B4	ATP binding cassette subfamily B4
AT2G47010	Col	dre2-4	6.62459	13.757	1.05426	5e-05	0.00018856	protein_coding	NA	NA	calcium/calcium/calmodulin-dependent Serine/Threonine-kinase
AT2G47050	Col	dre2-4	0.363238	0.993215	1.45119	0.00135	0.00386297	protein_coding	NA	NA	Plant invertase/pectin methylesterase inhibitor superfamily protein
AT2G47140	Col	dre2-4	2.10108	4.46875	1.08874	5e-05	0.00018856	protein_coding	SDR5	short-chain dehydrogenase reductase 5	NAD(P)-binding Rossmann-fold superfamily protein
AT2G47520	Col	dre2-4	0.443765	3.26372	2.87865	5e-05	0.00018856	protein_coding	ERF71	ethylene response factor 71	Integrase-type DNA-binding superfamily protein
AT2G47540	Col	dre2-4	4.25605	8.89959	1.06422	5e-05	0.00018856	protein_coding	NA	NA	Pollen Ole e 1 allergen and extensin family protein
AT2G47550	Col	dre2-4	0.96977	2.9921	1.62544	5e-05	0.00018856	protein_coding	NA	NA	Plant invertase/pectin methylesterase inhibitor superfamily
AT2G47680	Col	dre2-4	1.69551	4.43207	1.38626	5e-05	0.00018856	protein_coding	NA	NA	zinc finger (CCCH type) helicase family protein
AT2G47780	Col	dre2-4	1.52895	5.15602	1.75372	0.001	0.00295063	protein_coding	NA	NA	Rubber elongation factor protein (REF)
AT2G47950	Col	dre2-4	0.760705	1.85648	1.28716	0.0063	0.0153298	protein_coding	NA	NA	myelin transcription factor-like protein
AT2G47990	Col	dre2-4	3.91325	9.45735	1.27307	0.00025	0.000838689	protein_coding	SWA1	SLOW WALKER1	transducin family protein / WD-40 repeat family protein
AT2G48080	Col	dre2-4	1.01163	5.18127	2.35662	5e-05	0.00018856	protein_coding	NA	NA	oxidoreductase, 2OG-Fe(II) oxygenase family protein
AT3G01220	Col	dre2-4	2.58502	5.22881	1.01631	0.00075	0.00227244	protein_coding	HB20	homeobox protein 20	homeobox protein 20
AT3G01295	Col	dre2-4	3.6889	8.86576	1.26506	0.00855	0.020122	long_noncoding_rna	NA	NA	character(0)
AT3G01345	Col	dre2-4	0.30753	1.44905	2.23631	5e-05	0.00018856	protein_coding	NA	NA	Expressed protein
AT3G01350	Col	dre2-4	1.57246	3.65505	1.21687	0.002	0.00550195	protein_coding	NA	NA	Major facilitator superfamily protein
AT3G01600	Col	dre2-4	0.407276	9.89194	4.60218	5e-05	0.00018856	protein_coding	NAC044	NAC domain containing protein 44	NAC domain containing protein 44
AT3G01800	Col	dre2-4	4.08003	8.27385	1.01998	5e-05	0.00018856	protein_coding	NA	NA	Ribosome recycling factor
AT3G02120	Col	dre2-4	17.107	40.5591	1.24544	5e-05	0.00018856	protein_coding	NA	NA	hydroxyproline-rich glycoprotein family protein
AT3G02230	Col	dre2-4	57.4457	144.089	1.32669	5e-05	0.00018856	protein_coding	RGP1	reversibly glycosylated polypeptide 1	reversibly glycosylated polypeptide 1
AT3G02240	Col	dre2-4	1.98197	6.81033	1.78079	5e-05	0.00018856	protein_coding	RGF7	root meristem growth factor 7	root meristem growth factor-like protein
AT3G02310	Col	dre2-4	0.122392	0.314979	1.36374	0.0126	0.0284917	protein_coding	2018-09-02	SEPALLATA 2	K-box region and MADS-box transcription factor family protein
AT3G02430	Col	dre2-4	0	0.323793	Inf	5e-05	0.00018856	protein_coding	NA	NA	transmembrane protein, putative (DUF679)
AT3G02480	Col	dre2-4	2.18708	51.5725	4.55952	5e-05	0.00018856	protein_coding	NA	NA	Late embryogenesis abundant protein (LEA) family protein
AT3G02640	Col	dre2-4	28.7344	64.2909	1.16183	5e-05	0.00018856	protein_coding	NA	NA	transmembrane protein
AT3G02650	Col	dre2-4	6.80784	13.8294	1.02247	5e-05	0.00018856	protein_coding	NA	NA	Tetratricopeptide repeat (TPR)-like superfamily protein
AT3G02670	Col	dre2-4	0.23992	1.22562	2.35288	0.00215	0.0058703	protein_coding	NA	NA	Glycine-rich protein family
AT3G03060	Col	dre2-4	2.08423	7.61236	1.86883	5e-05	0.00018856	protein_coding	NA	NA	P-loop containing nucleoside triphosphate hydrolases superfamily protein
AT3G03130	Col	dre2-4	3.53722	11.4442	1.69393	5e-05	0.00018856	protein_coding	NA	NA	lisH domain-like protein
AT3G03165	Col	dre2-4	0.233	1.12352	2.26963	0.0179	0.0385703	long_noncoding_rna	NA	NA	character(0)
AT3G03250	Col	dre2-4	73.0252	177.816	1.28392	5e-05	0.00018856	protein_coding	UGP1	UDP-GLUCOSE PYROPHOSPHORYLASE 1	UDP-GLUCOSE PYROPHOSPHORYLASE 1
AT3G03475	Col	dre2-4	244.378	549.836	1.16989	5e-05	0.00018856	antisense_long_noncoding_rna	NA	NA	Natural antisense transcript overlaps with AT3G17390
AT3G03530	Col	dre2-4	2.18265	4.4456	1.0263	5e-05	0.00018856	protein_coding	NPC4	non-specific phospholipase C4	non-specific phospholipase C4
AT3G03660	Col	dre2-4	0.333729	1.04132	1.64166	0.0001	0.000362676	protein_coding	WOX11	WUSCHEL related homeobox 11	WUSCHEL related homeobox 11
AT3G03825	Col	dre2-4	0	0.942631	Inf	0.0074	0.0177012	long_noncoding_rna	NA	NA	character(0)
AT3G03920	Col	dre2-4	39.4427	81.3289	1.04401	5e-05	0.00018856	protein_coding	NA	NA	H/ACA ribonucleoprotein complex, subunit Gar1/Naf1 protein
AT3G04120	Col	dre2-4	398.887	924.046	1.21198	5e-05	0.00018856	protein_coding	GAPC1	glyceraldehyde-3-phosphate dehydrogenase C subunit 1	glyceraldehyde-3-phosphate dehydrogenase C subunit 1
AT3G04290	Col	dre2-4	47.3995	95.0218	1.00339	5e-05	0.00018856	protein_coding	LTL1	Li-tolerant lipase 1	Li-tolerant lipase 1
AT3G04770	Col	dre2-4	3.88133	9.53073	1.29604	5e-05	0.00018856	protein_coding	RPSAb	40s ribosomal protein SA B	40s ribosomal protein SA B
AT3G05060	Col	dre2-4	14.3175	42.9981	1.5865	5e-05	0.00018856	protein_coding	NA	NA	NOP56-like pre RNA processing ribonucleoprotein
AT3G05150	Col	dre2-4	0.608414	1.41869	1.22143	5e-05	0.00018856	protein_coding	NA	NA	Major facilitator superfamily protein
AT3G05190	Col	dre2-4	1.51033	4.71223	1.64154	5e-05	0.00018856	protein_coding	NA	NA	D-aminoacid aminotransferase-like PLP-dependent enzymes superfamily protein
AT3G05400	Col	dre2-4	4.12406	10.0223	1.28108	5e-05	0.00018856	protein_coding	NA	NA	Major facilitator superfamily protein
AT3G05470	Col	dre2-4	2.05628	4.90409	1.25395	5e-05	0.00018856	protein_coding	NA	NA	Actin-binding FH2 (formin homology 2) family protein
AT3G05730	Col	dre2-4	88.8795	264.923	1.57565	5e-05	0.00018856	protein_coding	NA	NA	defensin-like protein
AT3G05790	Col	dre2-4	0.118644	0.362257	1.61037	5e-05	0.00018856	protein_coding	LON4	lon protease 4	lon protease 4
AT3G05858	Col	dre2-4	0.338555	2.18375	2.68935	0.0006	0.00185916	protein_coding	NA	NA	hypothetical protein
AT3G06020	Col	dre2-4	1.13469	5.49618	2.27613	5e-05	0.00018856	protein_coding	FAF4	FANTASTIC FOUR 4	FANTASTIC four-like protein (DUF3049)
AT3G06355	Col	dre2-4	119.054	267.304	1.16687	5e-05	0.00018856	long_noncoding_rna	NA	NA	character(0)
AT3G06435	Col	dre2-4	1.73924	4.40357	1.34021	5e-05	0.00018856	protein_coding	NA	NA	Expressed protein
AT3G06530	Col	dre2-4	4.57857	11.7517	1.3599	5e-05	0.00018856	protein_coding	NA	NA	ARM repeat superfamily protein
AT3G06680	Col	dre2-4	45.0146	96.1149	1.09437	5e-05	0.00018856	protein_coding	NA	NA	Ribosomal L29e protein family
AT3G06890	Col	dre2-4	2.42142	5.73968	1.24512	5e-05	0.00018856	protein_coding	NA	NA	transmembrane protein
AT3G07050	Col	dre2-4	13.4075	34.1648	1.34947	5e-05	0.00018856	protein_coding	NSN1	nucleostemin-like 1	GTP-binding family protein
AT3G07320	Col	dre2-4	15.3919	31.0096	1.01054	5e-05	0.00018856	protein_coding	NA	NA	O-Glycosyl hydrolases family 17 protein
AT3G07430	Col	dre2-4	57.9606	123.726	1.094	5e-05	0.00018856	protein_coding	YLMG1-1	NA	YGGT family protein
AT3G07490	Col	dre2-4	0.285955	0.9489	1.73047	0.00365	0.00942579	protein_coding	AGD11	ARF-GAP domain 11	ARF-GAP domain 11
AT3G07590	Col	dre2-4	10.2776	21.1434	1.0407	5e-05	0.00018856	protein_coding	NA	NA	Small nuclear ribonucleoprotein family protein
AT3G07720	Col	dre2-4	17.5021	40.7027	1.2176	5e-05	0.00018856	protein_coding	NA	NA	Galactose oxidase/kelch repeat superfamily protein
AT3G08040	Col	dre2-4	2.32256	6.61773	1.51062	5e-05	0.00018856	protein_coding	FRD3	FERRIC REDUCTASE DEFECTIVE 3	MATE efflux family protein
AT3G08580	Col	dre2-4	488.034	1013.01	1.05359	5e-05	0.00018856	protein_coding	AAC1	ADP/ATP carrier 1	ADP/ATP carrier 1
AT3G08770	Col	dre2-4	117.776	256.767	1.12442	5e-05	0.00018856	protein_coding	LTP6	lipid transfer protein 6	lipid transfer protein 6
AT3G08860	Col	dre2-4	7.30153	26.0949	1.8375	5e-05	0.00018856	protein_coding	PYD4	PYRIMIDINE 4	PYRIMIDINE 4
AT3G09070	Col	dre2-4	3.16361	6.3685	1.00938	5e-05	0.00018856	protein_coding	OPS	OCTOPUS	LOW protein: UPF0503-like protein, putative (DUF740)
AT3G09290	Col	dre2-4	0.567313	1.20865	1.09118	0.0074	0.0177012	protein_coding	TAC1	telomerase activator1	telomerase activator1
AT3G09870	Col	dre2-4	0.775005	2.60443	1.74869	0.001	0.00295063	protein_coding	NA	NA	SAUR-like auxin-responsive protein family
AT3G10040	Col	dre2-4	2.36284	5.31363	1.16918	5e-05	0.00018856	protein_coding	NA	NA	sequence-specific DNA binding transcription factor
AT3G10050	Col	dre2-4	16.39	39.1143	1.25488	5e-05	0.00018856	protein_coding	OMR1	L-O-methylthreonine resistant 1	L-O-methylthreonine resistant 1
AT3G10110	Col	dre2-4	2.66718	9.09518	1.76979	5e-05	0.00018856	protein_coding	MEE67	maternal effect embryo arrest 67	Mitochondrial import inner membrane translocase subunit Tim17/Tim22/Tim23 family protein
AT3G10310	Col	dre2-4	2.05738	4.51563	1.13412	5e-05	0.00018856	protein_coding	NA	NA	P-loop nucleoside triphosphate hydrolases superfamily protein with CH (Calponin Homology) domain-containing protein
AT3G10530	Col	dre2-4	4.6747	12.8438	1.45813	5e-05	0.00018856	protein_coding	NA	NA	Transducin/WD40 repeat-like superfamily protein
AT3G10610	Col	dre2-4	36.0679	80.2862	1.15444	5e-05	0.00018856	protein_coding	NA	NA	Ribosomal S17 family protein
AT3G10680	Col	dre2-4	0.602261	1.44042	1.25803	5e-05	0.00018856	protein_coding	NA	NA	HSP20-like chaperones superfamily protein
AT3G10710	Col	dre2-4	1.05847	2.65938	1.32912	5e-05	0.00018856	protein_coding	RHS12	root hair specific 12	root hair specific 12
AT3G10930	Col	dre2-4	3.79676	11.3279	1.57704	5e-05	0.00018856	protein_coding	NA	NA	hypothetical protein
AT3G11050	Col	dre2-4	1.0701	2.48934	1.21801	0.0046	0.0116104	protein_coding	FER2	ferritin 2	ferritin 2
AT3G11260	Col	dre2-4	0.347899	1.11806	1.68426	0.0004	0.00128646	protein_coding	WOX5	WUSCHEL related homeobox 5	WUSCHEL related homeobox 5
AT3G11340	Col	dre2-4	5.59015	12.1702	1.1224	5e-05	0.00018856	protein_coding	UGT76B1	UDP-dependent glycosyltransferase 76B1	UDP-Glycosyltransferase superfamily protein
AT3G11520	Col	dre2-4	2.61866	7.69816	1.55568	5e-05	0.00018856	protein_coding	CYCB1;3	CYCLIN B1;3	CYCLIN B1;3
AT3G11964	Col	dre2-4	6.48275	14.6695	1.17814	5e-05	0.00018856	protein_coding	NA	NA	RIBOSOMAL RNA PROCESSING 5
AT3G12270	Col	dre2-4	4.18479	10.7655	1.36319	5e-05	0.00018856	protein_coding	PRMT3	protein arginine methyltransferase 3	protein arginine methyltransferase 3
AT3G12410	Col	dre2-4	0.470594	1.10882	1.23646	0.00305	0.00802606	protein_coding	NA	NA	Polynucleotidyl transferase, ribonuclease H-like superfamily protein
AT3G12700	Col	dre2-4	9.55739	19.2348	1.00903	5e-05	0.00018856	protein_coding	NANA	NANA	Eukaryotic aspartyl protease family protein
AT3G12820	Col	dre2-4	0.796708	7.3963	3.21468	0.00055	0.00172228	protein_coding	MYB10	myb domain protein 10	myb domain protein 10
AT3G12860	Col	dre2-4	1.42919	5.87959	2.04052	5e-05	0.00018856	protein_coding	NA	NA	NOP56-like pre RNA processing ribonucleoprotein
AT3G12870	Col	dre2-4	7.47515	16.139	1.11038	5e-05	0.00018856	protein_coding	NA	NA	transmembrane protein
AT3G12900	Col	dre2-4	0.0482342	13.1317	8.08878	0.00385	0.00989787	protein_coding	NA	NA	2-oxoglutarate (2OG) and Fe(II)-dependent oxygenase superfamily protein
AT3G13080	Col	dre2-4	13.1907	31.2327	1.24354	5e-05	0.00018856	protein_coding	ABCC3	ATP-binding cassette C3	multidrug resistance-associated protein 3
AT3G13090	Col	dre2-4	0.345303	1.33579	1.95176	5e-05	0.00018856	protein_coding	ABCC6	ATP-binding cassette C6	multidrug resistance-associated protein 8
AT3G13130	Col	dre2-4	0.784435	1.73915	1.14866	0.00095	0.00281716	protein_coding	NA	NA	transmembrane protein
AT3G13150	Col	dre2-4	1.742	4.98929	1.51809	5e-05	0.00018856	protein_coding	NA	NA	Tetratricopeptide repeat (TPR)-like superfamily protein
AT3G13230	Col	dre2-4	10.2961	25.0748	1.28415	5e-05	0.00018856	protein_coding	NA	NA	RNA-binding KH domain-containing protein
AT3G13470	Col	dre2-4	43.5406	92.5254	1.08749	5e-05	0.00018856	protein_coding	Cpn60beta2	chaperonin-60beta2	TCP-1/cpn60 chaperonin family protein
AT3G13600	Col	dre2-4	0.498402	1.08196	1.11827	0.0001	0.000362676	protein_coding	NA	NA	calmodulin-binding family protein
AT3G13610	Col	dre2-4	8.38412	35.7844	2.0936	5e-05	0.00018856	protein_coding	NA	NA	2-oxoglutarate (2OG) and Fe(II)-dependent oxygenase superfamily protein
AT3G13650	Col	dre2-4	7.73635	17.6722	1.19176	5e-05	0.00018856	protein_coding	NA	NA	Disease resistance-responsive (dirigent-like protein) family protein
AT3G13674	Col	dre2-4	3.45013	7.10382	1.04194	0.00215	0.0058703	protein_coding	NA	NA	hypothetical protein
AT3G13784	Col	dre2-4	0.372958	2.33313	2.64518	5e-05	0.00018856	protein_coding	CWINV5	cell wall invertase 5	cell wall invertase 5
AT3G13850	Col	dre2-4	0.112008	0.313975	1.48705	0.0232	0.0483473	protein_coding	LBD22	LOB domain-containing protein 22	LOB domain-containing protein 22
AT3G13940	Col	dre2-4	6.1414	15.2039	1.3078	0.0001	0.000362676	protein_coding	NA	NA	DNA binding / DNA-directed RNA polymerase
AT3G14050	Col	dre2-4	17.6826	36.2193	1.03443	5e-05	0.00018856	protein_coding	RSH2	RELA/SPOT homolog 2	RELA/SPOT homolog 2
AT3G14260	Col	dre2-4	0.560961	1.2397	1.14401	0.00375	0.00965781	protein_coding	NA	NA	LURP-one-like protein (DUF567)
AT3G14395	Col	dre2-4	0.255175	1.38776	2.4432	0.00505	0.0125821	protein_coding	NA	NA	hypothetical protein
AT3G14530	Col	dre2-4	0.316139	1.2589	1.99353	5e-05	0.00018856	protein_coding	NA	NA	Terpenoid synthases superfamily protein
AT3G14540	Col	dre2-4	0.369415	0.97086	1.39402	5e-05	0.00018856	protein_coding	NA	NA	Terpenoid cyclases/Protein prenyltransferases superfamily protein
AT3G14700	Col	dre2-4	0.963591	2.29483	1.25189	5e-05	0.00018856	protein_coding	NA	NA	SART-1 family
AT3G14870	Col	dre2-4	1.49594	4.06478	1.44212	5e-05	0.00018856	protein_coding	NA	NA	hypothetical protein (DUF641)
AT3G14890	Col	dre2-4	4.98475	12.8239	1.36324	5e-05	0.00018856	protein_coding	NA	NA	phosphoesterase
AT3G14900	Col	dre2-4	4.13308	10.6624	1.36724	5e-05	0.00018856	protein_coding	EMB3120	EMBRYO DEFECTIVE 3120	hypothetical protein
AT3G14940	Col	dre2-4	21.4397	73.7239	1.78185	5e-05	0.00018856	protein_coding	PPC3	phosphoenolpyruvate carboxylase 3	phosphoenolpyruvate carboxylase 3
AT3G15020	Col	dre2-4	14.2766	35.2295	1.30313	5e-05	0.00018856	protein_coding	mMDH2	mitochondrial malate dehydrogenase 2	Lactate/malate dehydrogenase family protein
AT3G15140	Col	dre2-4	4.08704	8.63533	1.07919	5e-05	0.00018856	protein_coding	NA	NA	Polynucleotidyl transferase, ribonuclease H-like superfamily protein
AT3G15240	Col	dre2-4	1.41405	4.9118	1.79642	5e-05	0.00018856	protein_coding	NA	NA	Serine/threonine-protein kinase WNK (With No Lysine)-like protein
AT3G15340	Col	dre2-4	0.486292	1.36437	1.48834	5e-05	0.00018856	protein_coding	PPI2	proton pump interactor 2	proton pump interactor 2
AT3G15357	Col	dre2-4	1.81016	8.30969	2.19868	5e-05	0.00018856	protein_coding	NA	NA	phosphopantothenoylcysteine decarboxylase subunit
AT3G15534	Col	dre2-4	0	0.367158	Inf	5e-05	0.00018856	protein_coding	NA	NA	hypothetical protein
AT3G15650	Col	dre2-4	1.40765	24.1312	4.09954	5e-05	0.00018856	protein_coding	NA	NA	alpha/beta-Hydrolases superfamily protein
AT3G15670	Col	dre2-4	0.148378	0.394414	1.41044	0.01145	0.0261781	protein_coding	NA	NA	Late embryogenesis abundant protein (LEA) family protein
AT3G16050	Col	dre2-4	3.35359	6.9757	1.05663	5e-05	0.00018856	protein_coding	PDX1.2	pyridoxine biosynthesis 1.2	pyridoxine biosynthesis 1.2
AT3G16330	Col	dre2-4	0.933047	5.26175	2.49552	5e-05	0.00018856	protein_coding	NA	NA	Avr9/Cf-9 rapidly elicited protein
AT3G16360	Col	dre2-4	4.76969	31.3853	2.71812	5e-05	0.00018856	protein_coding	AHP4	HPT phosphotransmitter 4	HPT phosphotransmitter 4
AT3G16440	Col	dre2-4	4.35048	13.128	1.5934	5e-05	0.00018856	protein_coding	MLP-300B	myrosinase-binding protein-like protein-300B	myrosinase-binding protein-like protein-300B
AT3G16780	Col	dre2-4	37.5188	85.2581	1.18422	5e-05	0.00018856	protein_coding	NA	NA	Ribosomal protein L19e family protein
AT3G16810	Col	dre2-4	7.74908	17.7682	1.1972	5e-05	0.00018856	protein_coding	PUM24	pumilio 24	pumilio 24
AT3G17390	Col	dre2-4	148.33	297.08	1.00204	5e-05	0.00018856	protein_coding	MTO3	METHIONINE OVER-ACCUMULATOR 3	S-adenosylmethionine synthetase family protein
AT3G18010	Col	dre2-4	0.852341	1.85692	1.12341	5e-05	0.00018856	protein_coding	WOX1	WUSCHEL related homeobox 1	WUSCHEL related homeobox 1
AT3G18130	Col	dre2-4	30.3675	73.9617	1.28425	5e-05	0.00018856	protein_coding	RACK1C_AT	receptor for activated C kinase 1C	receptor for activated C kinase 1C
AT3G18240	Col	dre2-4	4.20148	8.54768	1.02464	5e-05	0.00018856	protein_coding	NA	NA	Ribosomal protein S24/S35
AT3G18290	Col	dre2-4	23.9194	88.2701	1.88375	5e-05	0.00018856	protein_coding	BTS	BRUTUS	zinc finger protein-like protein
AT3G18580	Col	dre2-4	5.24963	10.9214	1.05687	5e-05	0.00018856	protein_coding	NA	NA	Nucleic acid-binding, OB-fold-like protein
AT3G18600	Col	dre2-4	6.74511	23.1359	1.77822	5e-05	0.00018856	protein_coding	NA	NA	P-loop containing nucleoside triphosphate hydrolases superfamily protein
AT3G18610	Col	dre2-4	0.514102	1.83225	1.83349	5e-05	0.00018856	protein_coding	NUC-L2	nucleolin like 2	nucleolin like 2
AT3G18900	Col	dre2-4	1.20293	2.66489	1.14752	5e-05	0.00018856	protein_coding	NA	NA	ternary complex factor MIP1 leucine-zipper protein
AT3G19184	Col	dre2-4	0.308055	0.661783	1.10317	0.00555	0.0137015	protein_coding	NA	NA	AP2/B3-like transcriptional factor family protein
AT3G19210	Col	dre2-4	1.38852	3.13777	1.17619	5e-05	0.00018856	protein_coding	RAD54	homolog of RAD54	DNA repair/recombination protein
AT3G19430	Col	dre2-4	0.569951	3.55578	2.64126	5e-05	0.00018856	protein_coding	NA	NA	late embryogenesis abundant protein-related / LEA protein-like protein
AT3G19440	Col	dre2-4	1.60904	4.37102	1.44177	5e-05	0.00018856	protein_coding	NA	NA	Pseudouridine synthase family protein
AT3G20000	Col	dre2-4	28.6649	63.5462	1.14852	5e-05	0.00018856	protein_coding	TOM40	translocase of the outer mitochondrial membrane 40	translocase of the outer mitochondrial membrane 40
AT3G20110	Col	dre2-4	0.765053	2.0404	1.41522	0.0034	0.00884073	protein_coding	CYP705A20	cytochrome P450, family 705, subfamily A, polypeptide 20	cytochrome P450, family 705, subfamily A, polypeptide 20
AT3G20150	Col	dre2-4	2.95219	6.87409	1.21938	5e-05	0.00018856	protein_coding	NA	NA	Kinesin motor family protein
AT3G20160	Col	dre2-4	0.268961	1.29964	2.27264	5e-05	0.00018856	protein_coding	NA	NA	Terpenoid synthases superfamily protein
AT3G20260	Col	dre2-4	4.85431	10.3375	1.09055	5e-05	0.00018856	protein_coding	NA	NA	DUF1666 family protein (DUF1666)
AT3G20440	Col	dre2-4	4.03077	8.94692	1.15034	5e-05	0.00018856	protein_coding	EMB2729	EMBRYO DEFECTIVE 2729	Alpha amylase family protein
AT3G20590	Col	dre2-4	0.235927	1.03366	2.13135	0.0006	0.00185916	protein_coding	NA	NA	Late embryogenesis abundant (LEA) hydroxyproline-rich glycoprotein family
AT3G20710	Col	dre2-4	0.0899309	0.761622	3.08219	0.00125	0.00360941	protein_coding	NA	NA	F-box family protein
AT3G20840	Col	dre2-4	0.37156	0.845623	1.18642	0.0001	0.000362676	protein_coding	PLT1	PLETHORA 1	Integrase-type DNA-binding superfamily protein
AT3G21150	Col	dre2-4	1.84414	3.92724	1.09057	0.00245	0.00659312	protein_coding	BBX32	B-box domain protein 32	B-box 32
AT3G21340	Col	dre2-4	0.172984	0.444806	1.36254	0.0004	0.00128646	protein_coding	NA	NA	Leucine-rich repeat protein kinase family protein
AT3G21540	Col	dre2-4	4.24311	9.24122	1.12296	5e-05	0.00018856	protein_coding	NA	NA	transducin family protein / WD-40 repeat family protein
AT3G21560	Col	dre2-4	17.1846	49.8033	1.53512	5e-05	0.00018856	protein_coding	UGT84A2	UDP-glucosyl transferase 84A2	UDP-Glycosyltransferase superfamily protein
AT3G21720	Col	dre2-4	3.2236	12.8902	1.99953	5e-05	0.00018856	protein_coding	ICL	isocitrate lyase	isocitrate lyase
AT3G22310	Col	dre2-4	6.48027	24.1272	1.89653	5e-05	0.00018856	protein_coding	PMH1	putative mitochondrial RNA helicase 1	putative mitochondrial RNA helicase 1
AT3G22550	Col	dre2-4	8.07248	31.1963	1.95029	5e-05	0.00018856	protein_coding	NA	NA	NAD(P)H-quinone oxidoreductase subunit, putative (DUF581)
AT3G22660	Col	dre2-4	13.3629	30.0449	1.16889	5e-05	0.00018856	protein_coding	NA	NA	rRNA processing protein-like protein
AT3G22840	Col	dre2-4	18.9508	188.272	3.31249	5e-05	0.00018856	protein_coding	ELIP1	EARLY LIGHT-INDUCABLE PROTEIN	Chlorophyll A-B binding family protein
AT3G22850	Col	dre2-4	30.2236	65.794	1.12228	5e-05	0.00018856	protein_coding	NA	NA	aluminum induced protein with YGL and LRDR motifs
AT3G22860	Col	dre2-4	0.0467998	0.521238	3.47737	0.0002	0.000685997	protein_coding	TIF3C2	eukaryotic translation initiation factor 3 subunit C2	eukaryotic translation initiation factor 3 subunit C2
AT3G22880	Col	dre2-4	7.42225	15.4837	1.06082	5e-05	0.00018856	protein_coding	DMC1	DISRUPTION OF MEIOTIC CONTROL 1	DNA repair (Rad51) family protein
AT3G22930	Col	dre2-4	2.77371	6.2431	1.17045	5e-05	0.00018856	protein_coding	CML11	calmodulin-like 11	calmodulin-like 11
AT3G23190	Col	dre2-4	2.70928	7.69593	1.50618	5e-05	0.00018856	protein_coding	NA	NA	HR-like lesion-inducing protein-like protein
AT3G23370	Col	dre2-4	0.458671	1.26543	1.4641	5e-05	0.00018856	protein_coding	NA	NA	RNA-binding (RRM/RBD/RNP motifs) family protein
AT3G23430	Col	dre2-4	19.6904	45.0476	1.19396	5e-05	0.00018856	protein_coding	PHO1	phosphate 1	phosphate 1
AT3G23470	Col	dre2-4	2.15945	6.5486	1.60052	0.00645	0.0156496	protein_coding	NA	NA	Cyclopropane-fatty-acyl-phospholipid synthase
AT3G23620	Col	dre2-4	18.5331	45.172	1.28533	5e-05	0.00018856	protein_coding	NA	NA	Ribosomal RNA processing Brix domain protein
AT3G23630	Col	dre2-4	0.219185	1.22076	2.47756	5e-05	0.00018856	protein_coding	IPT7	isopentenyltransferase 7	isopentenyltransferase 7
AT3G23810	Col	dre2-4	146.769	321.894	1.13304	5e-05	0.00018856	protein_coding	SAHH2	S-adenosyl-l-homocysteine (SAH) hydrolase 2	S-adenosyl-l-homocysteine (SAH) hydrolase 2
AT3G23830	Col	dre2-4	11.7417	43.1414	1.87743	5e-05	0.00018856	protein_coding	GRP4	glycine-rich RNA-binding protein 4	glycine-rich RNA-binding protein 4
AT3G23990	Col	dre2-4	25.5555	73.028	1.51482	5e-05	0.00018856	protein_coding	HSP60	heat shock protein 60	heat shock protein 60
AT3G24170	Col	dre2-4	61.3966	131.69	1.10091	5e-05	0.00018856	protein_coding	GR1	glutathione-disulfide reductase	glutathione-disulfide reductase
AT3G24210	Col	dre2-4	0.427252	1.22843	1.52365	5e-05	0.00018856	protein_coding	NA	NA	Ankyrin repeat family protein
AT3G24230	Col	dre2-4	0.243279	0.733805	1.59278	0.00015	0.000527145	protein_coding	NA	NA	Pectate lyase family protein
AT3G24240	Col	dre2-4	1.2797	4.93707	1.94785	5e-05	0.00018856	protein_coding	NA	NA	Leucine-rich repeat receptor-like protein kinase family protein
AT3G24300	Col	dre2-4	5.81923	12.4924	1.10215	5e-05	0.00018856	protein_coding	AMT1;3	ammonium transporter 1;3	ammonium transporter 1;3
AT3G24770	Col	dre2-4	30.0812	61.2044	1.02477	5e-05	0.00018856	protein_coding	CLE41	CLAVATA3/ESR-RELATED 41	CLAVATA3/ESR-RELATED 41
AT3G24780	Col	dre2-4	0.396037	1.24791	1.65581	5e-05	0.00018856	protein_coding	NA	NA	Uncharacterized conserved protein UCP015417, vWA
AT3G25250	Col	dre2-4	1.25575	4.34445	1.79062	5e-05	0.00018856	protein_coding	AGC2-1	NA	AGC (cAMP-dependent, cGMP-dependent and protein kinase C) kinase family protein
AT3G25600	Col	dre2-4	12.7315	25.9523	1.02746	5e-05	0.00018856	protein_coding	NA	NA	Calcium-binding EF-hand family protein
AT3G25730	Col	dre2-4	3.44918	7.61244	1.14211	5e-05	0.00018856	protein_coding	EDF3	ethylene response DNA binding factor 3	ethylene response DNA binding factor 3
AT3G25780	Col	dre2-4	3.40902	7.4313	1.12426	5e-05	0.00018856	protein_coding	AOC3	allene oxide cyclase 3	allene oxide cyclase 3
AT3G25795	Col	dre2-4	0.232754	2.73284	3.55352	0.0001	0.000362676	other_rna	NA	NA	other_RNA
AT3G25855	Col	dre2-4	1.74656	4.10636	1.23335	0.00095	0.00281716	protein_coding	NA	NA	Copper transport protein family
AT3G25950	Col	dre2-4	0.286333	0.759891	1.4081	0.00575	0.0141489	protein_coding	NA	NA	TRAM, LAG1 and CLN8 (TLC) lipid-sensing domain containing protein
AT3G25980	Col	dre2-4	12.1832	26.0861	1.09839	5e-05	0.00018856	protein_coding	MAD2	MITOTIC ARREST-DEFICIENT 2	DNA-binding HORMA family protein
AT3G26050	Col	dre2-4	1.08454	2.21341	1.02918	5e-05	0.00018856	protein_coding	NA	NA	TPX2 (targeting protein for Xklp2) protein family
AT3G26130	Col	dre2-4	0.228691	0.602335	1.39717	0.0065	0.0157586	protein_coding	NA	NA	Cellulase (glycosyl hydrolase family 5) protein
AT3G26410	Col	dre2-4	3.47675	7.21855	1.05397	0.0002	0.000685997	protein_coding	TRM11	tRNA modification 11	tRNA modification 11 protein
AT3G27060	Col	dre2-4	31.9081	107.729	1.75541	5e-05	0.00018856	protein_coding	TSO2	TSO MEANING 'UGLY' IN CHINESE 2	Ferritin/ribonucleotide reductase-like family protein
AT3G27070	Col	dre2-4	0.529443	1.61418	1.60826	0.0004	0.00128646	protein_coding	TOM20-1	translocase outer membrane 20-1	translocase outer membrane 20-1
AT3G27150	Col	dre2-4	1.04378	4.25763	2.02823	5e-05	0.00018856	protein_coding	NA	NA	Galactose oxidase/kelch repeat superfamily protein
AT3G27280	Col	dre2-4	13.6683	34.149	1.32101	5e-05	0.00018856	protein_coding	PHB4	prohibitin 4	prohibitin 4
AT3G27290	Col	dre2-4	0.630664	1.53389	1.28225	5e-05	0.00018856	protein_coding	NA	NA	RNI-like superfamily protein
AT3G27400	Col	dre2-4	4.77714	9.58058	1.00396	5e-05	0.00018856	protein_coding	NA	NA	Pectin lyase-like superfamily protein
AT3G27473	Col	dre2-4	0.173602	0.446099	1.36158	0.004	0.0102378	protein_coding	NA	NA	Cysteine/Histidine-rich C1 domain family protein
AT3G27570	Col	dre2-4	30.0237	64.6483	1.10651	5e-05	0.00018856	protein_coding	NA	NA	Sucrase/ferredoxin-like family protein
AT3G27620	Col	dre2-4	0.241012	1.44184	2.58073	5e-05	0.00018856	protein_coding	AOX1C	alternative oxidase 1C	alternative oxidase 1C
AT3G27630	Col	dre2-4	0.665581	3.79775	2.51246	5e-05	0.00018856	protein_coding	NA	NA	cyclin-dependent kinase inhibitor SMR3-like protein
AT3G27950	Col	dre2-4	0.245705	0.842291	1.77739	0.0006	0.00185916	protein_coding	NA	NA	GDSL-like Lipase/Acylhydrolase superfamily protein
AT3G28007	Col	dre2-4	2.48792	6.19026	1.31506	5e-05	0.00018856	protein_coding	SWEET4	NA	Nodulin MtN3 family protein
AT3G28220	Col	dre2-4	44.4958	118.25	1.41009	5e-05	0.00018856	protein_coding	NA	NA	TRAF-like family protein
AT3G28340	Col	dre2-4	2.19676	6.83729	1.63805	5e-05	0.00018856	protein_coding	GATL10	galacturonosyltransferase-like 10	galacturonosyltransferase-like 10
AT3G28510	Col	dre2-4	0.775232	3.52633	2.18547	5e-05	0.00018856	protein_coding	NA	NA	P-loop containing nucleoside triphosphate hydrolases superfamily protein
AT3G28560	Col	dre2-4	0.117865	0.355325	1.592	0.00715	0.0171652	protein_coding	NA	NA	BCS1 AAA-type ATPase
AT3G28570	Col	dre2-4	0.152165	0.582241	1.93598	0.00025	0.000838689	protein_coding	NA	NA	P-loop containing nucleoside triphosphate hydrolases superfamily protein
AT3G28580	Col	dre2-4	0.988839	3.1133	1.65464	5e-05	0.00018856	protein_coding	NA	NA	P-loop containing nucleoside triphosphate hydrolases superfamily protein
AT3G28840	Col	dre2-4	0.411864	0.920152	1.15971	0.0003	0.000989878	protein_coding	NA	NA	hypothetical protein (DUF1216)
AT3G29000	Col	dre2-4	2.91915	6.53697	1.16307	5e-05	0.00018856	protein_coding	NA	NA	Calcium-binding EF-hand family protein
AT3G29590	Col	dre2-4	1.1862	42.9301	5.17757	5e-05	0.00018856	protein_coding	AT5MAT	NA	HXXXD-type acyl-transferase family protein
AT3G30340	Col	dre2-4	1.43886	3.01588	1.06766	5e-05	0.00018856	protein_coding	UMAMIT32	Usually multiple acids move in and out Transporters 32	nodulin MtN21 /EamA-like transporter family protein
AT3G30725	Col	dre2-4	0.223885	1.12563	2.3299	0.0152	0.0335421	protein_coding	GDU6	glutamine dumper 6	glutamine dumper 6
AT3G42180	Col	dre2-4	0.657766	3.9346	2.58057	5e-05	0.00018856	protein_coding	NA	NA	Exostosin family protein
AT3G42725	Col	dre2-4	1.63406	5.97074	1.86945	5e-05	0.00018856	protein_coding	NA	NA	Putative membrane lipoprotein
AT3G43190	Col	dre2-4	8.57843	21.4455	1.32189	5e-05	0.00018856	protein_coding	SUS4	sucrose synthase 4	sucrose synthase 4
AT3G43580	Col	dre2-4	0.731352	1.77934	1.28271	0.00015	0.000527145	protein_coding	NA	NA	Beta-galactosidase related protein
AT3G44050	Col	dre2-4	1.92365	4.03963	1.07037	5e-05	0.00018856	protein_coding	NA	NA	P-loop containing nucleoside triphosphate hydrolases superfamily protein
AT3G44260	Col	dre2-4	19.6361	39.8661	1.02166	5e-05	0.00018856	protein_coding	CAF1a	CCR4- associated factor 1a	Polynucleotidyl transferase, ribonuclease H-like superfamily protein
AT3G44290	Col	dre2-4	0.168611	0.474293	1.49208	0.00415	0.0105821	protein_coding	NAC060	NAC domain containing protein 60	NAC domain containing protein 60
AT3G44320	Col	dre2-4	5.61775	16.259	1.53317	5e-05	0.00018856	protein_coding	NIT3	nitrilase 3	nitrilase 3
AT3G44405	Col	dre2-4	0	1.30977	Inf	5e-05	0.00018856	protein_coding	NA	NA	hypothetical protein
AT3G44460	Col	dre2-4	0.106933	0.327787	1.61606	0.0062	0.0151151	protein_coding	DPBF2	NA	Basic-leucine zipper (bZIP) transcription factor family protein
AT3G44550	Col	dre2-4	5.03103	12.7982	1.34701	5e-05	0.00018856	protein_coding	FAR5	fatty acid reductase 5	fatty acid reductase 5
AT3G44590	Col	dre2-4	22.9403	53.8706	1.23162	5e-05	0.00018856	protein_coding	NA	NA	60S acidic ribosomal protein family
AT3G44750	Col	dre2-4	12.4084	45.5035	1.87467	5e-05	0.00018856	protein_coding	HDA3	histone deacetylase 3	histone deacetylase 3
AT3G44765	Col	dre2-4	0.0497028	0.371065	2.90027	0.00675	0.0162871	other_rna	NA	NA	other_RNA
AT3G44766	Col	dre2-4	0	3.18263	Inf	0.02065	0.0436699	protein_coding	NA	NA	hypothetical protein
AT3G44970	Col	dre2-4	11.2956	26.9912	1.25673	5e-05	0.00018856	protein_coding	NA	NA	Cytochrome P450 superfamily protein
AT3G44990	Col	dre2-4	85.7406	195.71	1.19067	5e-05	0.00018856	protein_coding	XTH31	XYLOGLUCAN ENDOTRANSGLUCOSYLASE/HYDROLASE 31	xyloglucan endo-transglycosylase-related 8
AT3G45140	Col	dre2-4	62.9219	336.029	2.41695	5e-05	0.00018856	protein_coding	LOX2	lipoxygenase 2	lipoxygenase 2
AT3G45660	Col	dre2-4	0.266202	0.634269	1.25257	0.0005	0.00157859	protein_coding	NA	NA	Major facilitator superfamily protein
AT3G46270	Col	dre2-4	1.20837	7.11589	2.55798	5e-05	0.00018856	protein_coding	NA	NA	receptor protein kinase-like protein
AT3G46330	Col	dre2-4	0.437935	1.20794	1.46376	5e-05	0.00018856	protein_coding	MEE39	maternal effect embryo arrest 39	Leucine-rich repeat protein kinase family protein
AT3G46600	Col	dre2-4	21.4252	43.0429	1.00647	5e-05	0.00018856	protein_coding	NA	NA	GRAS family transcription factor
AT3G46940	Col	dre2-4	20.4766	41.1309	1.00625	5e-05	0.00018856	protein_coding	DUT1	DUTP-PYROPHOSPHATASE-LIKE 1	DUTP-PYROPHOSPHATASE-LIKE 1
AT3G47200	Col	dre2-4	1.06906	2.45463	1.19917	5e-05	0.00018856	protein_coding	NA	NA	transmembrane protein, putative (DUF247)
AT3G47640	Col	dre2-4	8.0048	27.2598	1.76784	5e-05	0.00018856	protein_coding	PYE	POPEYE	basic helix-loop-helix (bHLH) DNA-binding superfamily protein
AT3G47690	Col	dre2-4	2.36714	5.33569	1.17253	5e-05	0.00018856	protein_coding	EB1a	microtubule end binding protein EB1A	microtubule end binding protein EB1A
AT3G47740	Col	dre2-4	0.185076	0.641962	1.79437	5e-05	0.00018856	protein_coding	ABCA3	ATP-binding cassette A3	ABC2 homolog 2
AT3G47770	Col	dre2-4	0.158429	0.481004	1.60222	0.00015	0.000527145	protein_coding	ABCA6	ATP-binding cassette A6	ABC2 homolog 5
AT3G47780	Col	dre2-4	2.42259	7.15595	1.56259	5e-05	0.00018856	protein_coding	ABCA7	ATP-binding cassette A7	ABC2 homolog 6
AT3G47830	Col	dre2-4	1.46198	3.19893	1.12967	5e-05	0.00018856	protein_coding	NA	NA	DNA glycosylase superfamily protein
AT3G47950	Col	dre2-4	0.830474	1.70297	1.03605	0.024	0.0497821	protein_coding	HA4	H(+)-ATPase 4	H[+]-ATPase 4
AT3G47980	Col	dre2-4	5.08083	13.8839	1.45028	5e-05	0.00018856	protein_coding	NA	NA	Integral membrane HPP family protein
AT3G48520	Col	dre2-4	0.581442	1.4881	1.35577	5e-05	0.00018856	protein_coding	CYP94B3	cytochrome P450, family 94, subfamily B, polypeptide 3	cytochrome P450, family 94, subfamily B, polypeptide 3
AT3G48700	Col	dre2-4	1.40399	7.82054	2.47773	5e-05	0.00018856	protein_coding	CXE13	carboxyesterase 13	carboxyesterase 13
AT3G48835	Col	dre2-4	0.1772	0.454637	1.35934	0.01325	0.0297401	protein_coding	NA	NA	polynucleotide adenylyltransferase domain/RNA recognition motif protein
AT3G49010	Col	dre2-4	225.512	455.828	1.01529	5e-05	0.00018856	protein_coding	BBC1	breast basic conserved 1	breast basic conserved 1
AT3G49170	Col	dre2-4	1.41125	2.97015	1.07356	5e-05	0.00018856	protein_coding	EMB2261	embryo defective 2261	Tetratricopeptide repeat (TPR)-like superfamily protein
AT3G49190	Col	dre2-4	0.413209	1.58351	1.93818	0.0202	0.0428633	protein_coding	NA	NA	O-acyltransferase (WSD1-like) family protein
AT3G49240	Col	dre2-4	5.92993	12.1933	1.04	5e-05	0.00018856	protein_coding	emb1796	embryo defective 1796	Pentatricopeptide repeat (PPR) superfamily protein
AT3G49410	Col	dre2-4	0.835724	1.78013	1.09088	0.0002	0.000685997	protein_coding	NA	NA	Transcription factor IIIC, subunit 5
AT3G49530	Col	dre2-4	9.77483	20.092	1.03948	5e-05	0.00018856	protein_coding	NAC062	NAC domain containing protein 62	NAC domain containing protein 62
AT3G49570	Col	dre2-4	4.03322	21.0985	2.38713	5e-05	0.00018856	protein_coding	LSU3	RESPONSE TO LOW SULFUR 3	response to low sulfur 3
AT3G49580	Col	dre2-4	7.20842	39.6597	2.45992	5e-05	0.00018856	protein_coding	LSU1	RESPONSE TO LOW SULFUR 1	response to low sulfur 1
AT3G50060	Col	dre2-4	8.75856	23.2506	1.4085	5e-05	0.00018856	protein_coding	MYB77	myb domain protein 77	myb domain protein 77
AT3G50230	Col	dre2-4	0.259816	0.912544	1.8124	5e-05	0.00018856	protein_coding	NA	NA	Leucine-rich repeat protein kinase family protein
AT3G50800	Col	dre2-4	3.38357	10.5994	1.64737	0.0025	0.00671528	protein_coding	NA	NA	hypothetical protein
AT3G50850	Col	dre2-4	1.87103	3.84861	1.04051	0.01495	0.0330505	protein_coding	NA	NA	Putative methyltransferase family protein
AT3G50870	Col	dre2-4	1.04796	2.26531	1.11213	5e-05	0.00018856	protein_coding	MNP	MONOPOLE	GATA type zinc finger transcription factor family protein
AT3G50910	Col	dre2-4	7.31527	17.2632	1.23871	5e-05	0.00018856	protein_coding	NA	NA	netrin receptor DCC
AT3G50930	Col	dre2-4	2.93531	6.57753	1.16403	5e-05	0.00018856	protein_coding	BCS1	cytochrome BC1 synthesis	cytochrome BC1 synthesi
AT3G51230	Col	dre2-4	2.1874	5.76529	1.39818	5e-05	0.00018856	protein_coding	NA	NA	chalcone-flavanone isomerase family protein
AT3G51240	Col	dre2-4	15.3652	135.987	3.14573	5e-05	0.00018856	protein_coding	F3H	flavanone 3-hydroxylase	flavanone 3-hydroxylase
AT3G51280	Col	dre2-4	5.45675	12.8575	1.23649	5e-05	0.00018856	protein_coding	NA	NA	Tetratricopeptide repeat (TPR)-like superfamily protein
AT3G51680	Col	dre2-4	0.0545429	0.347912	2.67326	0.01745	0.0377531	protein_coding	SDR2	short-chain dehydrogenase/reductase 2	NAD(P)-binding Rossmann-fold superfamily protein
AT3G51720	Col	dre2-4	7.89201	18.727	1.24666	5e-05	0.00018856	protein_coding	NA	NA	WEB family protein (DUF827)
AT3G51740	Col	dre2-4	8.20251	20.1608	1.29742	5e-05	0.00018856	protein_coding	IMK2	inflorescence meristem receptor-like kinase 2	inflorescence meristem receptor-like kinase 2
AT3G52040	Col	dre2-4	30.9912	62.8023	1.01896	5e-05	0.00018856	protein_coding	NA	NA	2,3-bisphosphoglycerate-dependent phosphoglycerate mutase
AT3G52110	Col	dre2-4	5.57623	12.5386	1.16902	5e-05	0.00018856	protein_coding	NA	NA	interferon-activable protein
AT3G52115	Col	dre2-4	0.608854	1.47991	1.28134	5e-05	0.00018856	protein_coding	GR1	gamma response gene 1	protein gamma response 1
AT3G52170	Col	dre2-4	6.04627	13.394	1.14747	5e-05	0.00018856	protein_coding	NA	NA	DNA binding protein
AT3G52561	Col	dre2-4	0	0.708429	Inf	5e-05	0.00018856	protein_coding	NA	NA	hypothetical protein
AT3G52630	Col	dre2-4	11.9764	35.4462	1.56543	5e-05	0.00018856	protein_coding	NA	NA	Nucleic acid-binding, OB-fold-like protein
AT3G52780	Col	dre2-4	0.103829	0.702858	2.75903	0.00035	0.00114109	protein_coding	PAP20	NA	Purple acid phosphatases superfamily protein
AT3G52930	Col	dre2-4	183.537	430.233	1.22904	5e-05	0.00018856	protein_coding	FBA8	fructose-bisphosphate aldolase 8	Aldolase superfamily protein
AT3G53040	Col	dre2-4	0.0562273	0.338608	2.59027	0.0001	0.000362676	protein_coding	NA	NA	late embryogenesis abundant protein, putative / LEA protein
AT3G53190	Col	dre2-4	12.4219	26.0209	1.06679	5e-05	0.00018856	protein_coding	NA	NA	Pectin lyase-like superfamily protein
AT3G53450	Col	dre2-4	0.532857	1.10672	1.05447	0.0116	0.0264851	protein_coding	LOG4	LONELY GUY 4	Putative lysine decarboxylase family protein
AT3G53480	Col	dre2-4	7.27336	20.3218	1.48234	5e-05	0.00018856	protein_coding	ABCG37	ATP-binding cassette G37	pleiotropic drug resistance 9
AT3G53940	Col	dre2-4	1.79597	4.20515	1.22739	5e-05	0.00018856	protein_coding	NA	NA	Mitochondrial substrate carrier family protein
AT3G54040	Col	dre2-4	27.6672	60.123	1.11974	5e-05	0.00018856	protein_coding	NA	NA	PAR1 protein
AT3G54180	Col	dre2-4	5.07908	12.5019	1.2995	0.0006	0.00185916	protein_coding	CDKB1;1	cyclin-dependent kinase B1;1	cyclin-dependent kinase B1;1
AT3G54470	Col	dre2-4	26.9491	58.2812	1.1128	5e-05	0.00018856	protein_coding	NA	NA	uridine 5'-monophosphate synthase / UMP synthase (PYRE-F) (UMPS)
AT3G54590	Col	dre2-4	13.0436	27.0945	1.05466	5e-05	0.00018856	protein_coding	HRGP1	hydroxyproline-rich glycoprotein	hydroxyproline-rich glycoprotein
AT3G54710	Col	dre2-4	2.70888	6.4109	1.24283	5e-05	0.00018856	protein_coding	CDT1B	homolog of yeast CDT1 B homolog of yeast CDT1 B	CDT1-like protein B
AT3G54770	Col	dre2-4	1.97196	4.86346	1.30236	5e-05	0.00018856	protein_coding	ARP1	ABA-regulated RNA-binding protein 1	RNA-binding (RRM/RBD/RNP motifs) family protein
AT3G55010	Col	dre2-4	15.1678	32.6901	1.10784	5e-05	0.00018856	protein_coding	PUR5	NA	phosphoribosylformylglycinamidine cyclo-ligase, chloroplast / phosphoribosyl-aminoimidazole synthetase / AIR synthase (PUR5)
AT3G55060	Col	dre2-4	1.2651	2.58186	1.02916	5e-05	0.00018856	protein_coding	NA	NA	CAP-gly domain linker
AT3G55120	Col	dre2-4	19.642	92.8497	2.24095	5e-05	0.00018856	protein_coding	TT5	TRANSPARENT TESTA 5	Chalcone-flavanone isomerase family protein
AT3G55280	Col	dre2-4	85.1297	173.9	1.03053	5e-05	0.00018856	protein_coding	RPL23AB	ribosomal protein L23AB	ribosomal protein L23AB
AT3G55510	Col	dre2-4	5.25431	12.2384	1.21984	5e-05	0.00018856	protein_coding	RBL	REBELOTE	Noc2p family
AT3G55660	Col	dre2-4	4.08134	8.56329	1.06912	5e-05	0.00018856	protein_coding	ROPGEF6	ROP (rho of plants) guanine nucleotide exchange factor 6	ROP (rho of plants) guanine nucleotide exchange factor 6
AT3G55700	Col	dre2-4	0.438175	0.903286	1.04367	0.00085	0.00254511	protein_coding	NA	NA	UDP-Glycosyltransferase superfamily protein
AT3G55980	Col	dre2-4	12.03	65.2486	2.43931	5e-05	0.00018856	protein_coding	SZF1	salt-inducible zinc finger 1	salt-inducible zinc finger 1
AT3G56070	Col	dre2-4	21.9934	51.7804	1.23533	5e-05	0.00018856	protein_coding	ROC2	rotamase cyclophilin 2	rotamase cyclophilin 2
AT3G56360	Col	dre2-4	70.4944	146.105	1.05142	5e-05	0.00018856	protein_coding	NA	NA	hypothetical protein
AT3G56570	Col	dre2-4	0.951517	2.05871	1.11344	5e-05	0.00018856	protein_coding	NA	NA	SET domain-containing protein
AT3G56970	Col	dre2-4	0.74751	133.484	7.48036	5e-05	0.00018856	protein_coding	bHLH38	basic helix-loop-helix 38	basic helix-loop-helix (bHLH) DNA-binding superfamily protein
AT3G56980	Col	dre2-4	0.804662	69.2528	6.42734	5e-05	0.00018856	protein_coding	bHLH39	basic helix-loop-helix 39	basic helix-loop-helix (bHLH) DNA-binding superfamily protein
AT3G56990	Col	dre2-4	5.45852	13.9834	1.35714	5e-05	0.00018856	protein_coding	EDA7	embryo sac development arrest 7	embryo sac development arrest 7
AT3G57010	Col	dre2-4	4.98229	12.8432	1.36612	5e-05	0.00018856	protein_coding	NA	NA	Calcium-dependent phosphotriesterase superfamily protein
AT3G57150	Col	dre2-4	18.7963	61.4447	1.70884	5e-05	0.00018856	protein_coding	NAP57	homologue of NAP57	homologue of NAP57
AT3G57940	Col	dre2-4	3.10272	6.98373	1.17046	5e-05	0.00018856	protein_coding	NA	NA	GNAT acetyltransferase (DUF699)
AT3G58060	Col	dre2-4	0.411209	1.79601	2.12685	5e-05	0.00018856	protein_coding	NA	NA	Cation efflux family protein
AT3G58190	Col	dre2-4	0.357471	0.793343	1.15012	0.01455	0.0322705	protein_coding	LBD29	lateral organ boundaries-domain 29	lateral organ boundaries-domain 29
AT3G58270	Col	dre2-4	1.66446	10.1536	2.60887	5e-05	0.00018856	protein_coding	NA	NA	phospholipase-like protein (PEARLI 4) with TRAF-like domain protein
AT3G58350	Col	dre2-4	1.15077	2.77296	1.26883	5e-05	0.00018856	protein_coding	RTM3	RESTRICTED TEV MOVEMENT 3	RESTRICTED TEV MOVEMENT 3
AT3G58660	Col	dre2-4	13.3186	30.5746	1.19889	5e-05	0.00018856	protein_coding	NA	NA	Ribosomal protein L1p/L10e family
AT3G58810	Col	dre2-4	2.44954	7.70306	1.65292	5e-05	0.00018856	protein_coding	MTPA2	metal tolerance protein A2	metal tolerance protein A2
AT3G59140	Col	dre2-4	5.28852	13.2205	1.32184	5e-05	0.00018856	protein_coding	ABCC10	ATP-binding cassette C10	multidrug resistance-associated protein 14
AT3G59765	Col	dre2-4	8.94544	21.1659	1.24252	5e-05	0.00018856	other_rna	NA	NA	character(0)
AT3G59850	Col	dre2-4	0.296247	0.833263	1.49197	0.0003	0.000989878	protein_coding	NA	NA	Pectin lyase-like superfamily protein
AT3G59890	Col	dre2-4	4.30715	9.79277	1.18498	5e-05	0.00018856	protein_coding	NA	NA	Dihydrodipicolinate reductase, bacterial/plant
AT3G60160	Col	dre2-4	0.652529	2.42836	1.89587	5e-05	0.00018856	protein_coding	ABCC9	ATP-binding cassette C9	multidrug resistance-associated protein 9
AT3G60330	Col	dre2-4	2.57417	6.07799	1.23949	5e-05	0.00018856	protein_coding	HA7	H(+)-ATPase 7	H[+]-ATPase 7
AT3G60900	Col	dre2-4	2.39198	5.8261	1.28432	5e-05	0.00018856	protein_coding	FLA10	FASCICLIN-like arabinogalactan-protein 10	FASCICLIN-like arabinogalactan-protein 10
AT3G61760	Col	dre2-4	0.887348	2.25509	1.34561	5e-05	0.00018856	protein_coding	DL1B	DYNAMIN-like 1B	DYNAMIN-like 1B
AT3G61920	Col	dre2-4	0.612955	2.2759	1.89258	5e-05	0.00018856	protein_coding	NA	NA	UvrABC system protein C
AT3G61930	Col	dre2-4	0.533845	5.88787	3.46325	5e-05	0.00018856	protein_coding	NA	NA	hypothetical protein
AT3G62210	Col	dre2-4	0.171192	0.887653	2.37438	0.0004	0.00128646	protein_coding	EDA32	embryo sac development arrest 32	Putative endonuclease or glycosyl hydrolase
AT3G62280	Col	dre2-4	1.1967	3.15574	1.39892	5e-05	0.00018856	protein_coding	NA	NA	GDSL-like Lipase/Acylhydrolase superfamily protein
AT3G62460	Col	dre2-4	6.72503	18.2734	1.44213	5e-05	0.00018856	protein_coding	NA	NA	Putative endonuclease or glycosyl hydrolase
AT3G62610	Col	dre2-4	0.112165	0.8506	2.92286	0.0001	0.000362676	protein_coding	MYB11	myb domain protein 11	myb domain protein 11
AT3G62760	Col	dre2-4	0.109969	2.5202	4.51837	0.00045	0.00143336	protein_coding	ATGSTF13	NA	Glutathione S-transferase family protein
AT3G62960	Col	dre2-4	1.14539	2.45879	1.10211	0.003	0.00791162	protein_coding	NA	NA	Thioredoxin superfamily protein
AT4G00080	Col	dre2-4	4.29456	9.95585	1.21304	5e-05	0.00018856	protein_coding	UNE11	unfertilized embryo sac 11	Plant invertase/pectin methylesterase inhibitor superfamily protein
AT4G00250	Col	dre2-4	0.179307	0.688369	1.94075	0.0006	0.00185916	protein_coding	NA	NA	DNA-binding storekeeper protein-related transcriptional regulator
AT4G00390	Col	dre2-4	0.795569	2.12703	1.41878	5e-05	0.00018856	protein_coding	NA	NA	DNA-binding storekeeper protein-related transcriptional regulator
AT4G00416	Col	dre2-4	0	0.507988	Inf	5e-05	0.00018856	protein_coding	MBD3	methyl-CPG-binding domain 3	methyl-CPG-binding domain 3
AT4G00490	Col	dre2-4	18.608	43.1444	1.21325	5e-05	0.00018856	protein_coding	BAM2	beta-amylase 2	beta-amylase 2
AT4G00620	Col	dre2-4	7.21454	15.122	1.06767	0.0003	0.000989878	protein_coding	EMB3127	EMBRYO DEFECTIVE 3127	Amino acid dehydrogenase family protein
AT4G00670	Col	dre2-4	6.06663	25.2598	2.05788	0.00035	0.00114109	protein_coding	NA	NA	Remorin family protein
AT4G00900	Col	dre2-4	5.4875	12.8927	1.23233	5e-05	0.00018856	protein_coding	ECA2	ER-type Ca2+-ATPase 2	ER-type Ca2+-ATPase 2
AT4G00910	Col	dre2-4	0.566951	2.66371	2.23214	5e-05	0.00018856	protein_coding	NA	NA	aluminum activated malate transporter family protein
AT4G01080	Col	dre2-4	2.69396	13.8584	2.36296	5e-05	0.00018856	protein_coding	TBL26	TRICHOME BIREFRINGENCE-LIKE 26	TRICHOME BIREFRINGENCE-LIKE 26
AT4G01240	Col	dre2-4	0.138429	0.684402	2.3057	5e-05	0.00018856	protein_coding	NA	NA	S-adenosyl-L-methionine-dependent methyltransferases superfamily protein
AT4G01250	Col	dre2-4	3.64376	7.78433	1.09514	5e-05	0.00018856	protein_coding	WRKY22	NA	WRKY family transcription factor
AT4G01390	Col	dre2-4	7.98198	36.1024	2.17728	5e-05	0.00018856	protein_coding	NA	NA	TRAF-like family protein
AT4G01440	Col	dre2-4	7.49781	16.1821	1.10986	5e-05	0.00018856	protein_coding	UMAMIT31	Usually multiple acids move in and out Transporters 31	nodulin MtN21 /EamA-like transporter family protein
AT4G01500	Col	dre2-4	0.277561	0.826673	1.57451	0.00015	0.000527145	protein_coding	NGA4	NGATHA4	AP2/B3-like transcriptional factor family protein
AT4G01540	Col	dre2-4	2.39427	4.95366	1.04891	5e-05	0.00018856	protein_coding	NTM1	NAC with transmembrane motif1	NAC with transmembrane motif1
AT4G01630	Col	dre2-4	1.08831	2.85422	1.39101	5e-05	0.00018856	protein_coding	EXPA17	expansin A17	expansin A17
AT4G01730	Col	dre2-4	3.65268	8.67097	1.24724	5e-05	0.00018856	protein_coding	NA	NA	DHHC-type zinc finger family protein
AT4G01770	Col	dre2-4	0.745652	1.60299	1.10419	0.00025	0.000838689	protein_coding	RGXT1	rhamnogalacturonan xylosyltransferase 1	rhamnogalacturonan xylosyltransferase 1
AT4G01970	Col	dre2-4	0.224792	0.951613	2.08179	5e-05	0.00018856	protein_coding	STS	stachyose synthase	stachyose synthase
AT4G01985	Col	dre2-4	0.0485523	0.386989	2.99468	0.00035	0.00114109	protein_coding	NA	NA	hypothetical protein
AT4G02330	Col	dre2-4	3.15489	15.0082	2.25009	5e-05	0.00018856	protein_coding	ATPMEPCRB	NA	Plant invertase/pectin methylesterase inhibitor superfamily
AT4G02390	Col	dre2-4	3.22663	9.00988	1.48148	5e-05	0.00018856	protein_coding	PARP2	poly(ADP-ribose) polymerase 2	poly(ADP-ribose) polymerase
AT4G02710	Col	dre2-4	2.57796	6.05356	1.23155	5e-05	0.00018856	protein_coding	NET1C	Networked 1C	Kinase interacting (KIP1-like) family protein
AT4G02800	Col	dre2-4	8.52201	18.1954	1.09431	5e-05	0.00018856	protein_coding	NA	NA	GRIP/coiled-coil protein
AT4G02810	Col	dre2-4	0.505379	1.04586	1.04926	0.00205	0.00562817	protein_coding	FAF1	FANTASTIC FOUR 1	FANTASTIC four-like protein (DUF3049)
AT4G02930	Col	dre2-4	21.4035	67.938	1.66637	5e-05	0.00018856	protein_coding	NA	NA	GTP binding Elongation factor Tu family protein
AT4G03210	Col	dre2-4	44.1088	117.321	1.41132	5e-05	0.00018856	protein_coding	XTH9	xyloglucan endotransglucosylase/hydrolase 9	xyloglucan endotransglucosylase/hydrolase 9
AT4G03292	Col	dre2-4	0.0746765	1.05372	3.81869	0.0026	0.00695485	protein_coding	NA	NA	Polynucleotidyl transferase, ribonuclease H-like superfamily protein
AT4G03965	Col	dre2-4	0.370583	0.958718	1.37131	0.0012	0.00347835	protein_coding	NA	NA	RING/U-box superfamily protein
AT4G04610	Col	dre2-4	42.1129	101.943	1.27542	5e-05	0.00018856	protein_coding	2018-04-01	APS reductase 1	APS reductase 1
AT4G04745	Col	dre2-4	4.29021	12.2183	1.50992	5e-05	0.00018856	protein_coding	NA	NA	hypothetical protein
AT4G04750	Col	dre2-4	12.0635	34.352	1.50975	5e-05	0.00018856	protein_coding	NA	NA	Major facilitator superfamily protein
AT4G04830	Col	dre2-4	60.5919	127.094	1.06869	5e-05	0.00018856	protein_coding	MSRB5	methionine sulfoxide reductase B5	methionine sulfoxide reductase B5
AT4G04940	Col	dre2-4	2.49457	7.18552	1.5263	5e-05	0.00018856	protein_coding	NA	NA	transducin family protein / WD-40 repeat family protein
AT4G05020	Col	dre2-4	6.41863	24.7871	1.94925	5e-05	0.00018856	protein_coding	NDB2	NAD(P)H dehydrogenase B2	NAD(P)H dehydrogenase B2
AT4G05190	Col	dre2-4	4.45267	8.96279	1.00928	5e-05	0.00018856	protein_coding	ATK5	kinesin 5	kinesin 5
AT4G05210	Col	dre2-4	0.308676	0.813977	1.3989	0.0067	0.0161754	protein_coding	LpxD1	lipid X D1	Trimeric LpxA-like enzymes superfamily protein
AT4G05380	Col	dre2-4	0.14219	1.97853	3.79854	5e-05	0.00018856	protein_coding	NA	NA	P-loop nucleoside triphosphate hydrolase superfamily protein
AT4G05390	Col	dre2-4	13.2652	41.7229	1.65319	5e-05	0.00018856	protein_coding	RFNR1	root FNR 1	root FNR 1
AT4G05410	Col	dre2-4	5.54875	15.0673	1.44119	5e-05	0.00018856	protein_coding	YAO	YAOZHE	Transducin/WD40 repeat-like superfamily protein
AT4G06665	Col	dre2-4	121.901	271.597	1.15576	5e-05	0.00018856	antisense_long_noncoding_rna	NA	NA	Natural antisense transcript overlaps with AT4G17090
AT4G07815	Col	dre2-4	2.22822	49.6027	4.47646	0.0002	0.000685997	long_noncoding_rna	NA	NA	character(0)
AT4G08040	Col	dre2-4	0.27524	0.90319	1.71434	5e-05	0.00018856	protein_coding	ACS11	1-aminocyclopropane-1-carboxylate synthase 11	1-aminocyclopropane-1-carboxylate synthase 11
AT4G08300	Col	dre2-4	6.60422	20.6576	1.64521	5e-05	0.00018856	protein_coding	UMAMIT17	Usually multiple acids move in and out Transporters 17	nodulin MtN21 /EamA-like transporter family protein
AT4G08535	Col	dre2-4	0.193936	0.547566	1.49745	0.00285	0.00755704	protein_coding	NA	NA	F-box SKIP17-like protein
AT4G08570	Col	dre2-4	1.44322	10.8887	2.91547	5e-05	0.00018856	protein_coding	NA	NA	Heavy metal transport/detoxification superfamily protein
AT4G08780	Col	dre2-4	1.94887	6.43697	1.72375	0.00045	0.00143336	protein_coding	NA	NA	Peroxidase superfamily protein
AT4G08867	Col	dre2-4	0	1.02403	Inf	5e-05	0.00018856	protein_coding	NA	NA	hypothetical protein
AT4G09020	Col	dre2-4	28.1613	70.6198	1.32636	5e-05	0.00018856	protein_coding	ISA3	isoamylase 3	isoamylase 3
AT4G09080	Col	dre2-4	0.354377	0.712602	1.00781	0.00335	0.0087294	protein_coding	TOC75-IV	translocon at the outer envelope membrane of chloroplasts 75-IV	Outer membrane OMP85 family protein
AT4G09225	Col	dre2-4	33.2865	78.2638	1.23341	0.00765	0.0182374	antisense_long_noncoding_rna	NA	NA	Natural antisense transcript overlaps with AT4G35630
AT4G09750	Col	dre2-4	21.3604	44.7499	1.06695	5e-05	0.00018856	protein_coding	NA	NA	NAD(P)-binding Rossmann-fold superfamily protein
AT4G09820	Col	dre2-4	0.314054	9.92452	4.98191	5e-05	0.00018856	protein_coding	TT8	TRANSPARENT TESTA 8	basic helix-loop-helix (bHLH) DNA-binding superfamily protein
AT4G10270	Col	dre2-4	5.7037	16.304	1.51526	0.00015	0.000527145	protein_coding	NA	NA	Wound-responsive family protein
AT4G10350	Col	dre2-4	0.210439	0.626616	1.57418	0.0039	0.0100135	protein_coding	NAC070	NAC domain containing protein 70	NAC domain containing protein 70
AT4G10370	Col	dre2-4	0.364823	1.06934	1.55145	5e-05	0.00018856	protein_coding	NA	NA	Cysteine/Histidine-rich C1 domain family protein
AT4G10450	Col	dre2-4	33.5501	86.3805	1.36439	5e-05	0.00018856	protein_coding	NA	NA	Ribosomal protein L6 family
AT4G10640	Col	dre2-4	0.196163	0.670508	1.7732	0.0062	0.0151151	protein_coding	IQD16	IQ-domain 16	IQ-domain 16
AT4G11050	Col	dre2-4	0.273259	0.803587	1.55618	5e-05	0.00018856	protein_coding	GH9C3	glycosyl hydrolase 9C3	glycosyl hydrolase 9C3
AT4G11140	Col	dre2-4	0.599147	1.36435	1.18723	0.00015	0.000527145	protein_coding	CRF1	cytokinin response factor 1	cytokinin response factor 1
AT4G11230	Col	dre2-4	0.281227	0.636284	1.17794	0.00015	0.000527145	protein_coding	NA	NA	Riboflavin synthase-like superfamily protein
AT4G11280	Col	dre2-4	9.67513	40.2686	2.0573	5e-05	0.00018856	protein_coding	ACS6	1-aminocyclopropane-1-carboxylic acid (acc) synthase 6	1-aminocyclopropane-1-carboxylic acid (acc) synthase 6
AT4G11290	Col	dre2-4	7.14305	16.9999	1.25091	5e-05	0.00018856	protein_coding	NA	NA	Peroxidase superfamily protein
AT4G11350	Col	dre2-4	0.851553	2.07061	1.28189	5e-05	0.00018856	protein_coding	NA	NA	transferring glycosyl group transferase (DUF604)
AT4G11720	Col	dre2-4	0.0307062	0.332362	3.43615	0.0047	0.0118232	protein_coding	HAP2	HAPLESS 2	hapless 2
AT4G12050	Col	dre2-4	0.949197	2.30205	1.27814	5e-05	0.00018856	protein_coding	NA	NA	Putative AT-hook DNA-binding family protein
AT4G12130	Col	dre2-4	4.66626	11.293	1.27509	5e-05	0.00018856	protein_coding	NA	NA	Glycine cleavage T-protein family
AT4G12440	Col	dre2-4	0.447858	1.895	2.08109	5e-05	0.00018856	protein_coding	APT4	adenine phosphoribosyl transferase 4	adenine phosphoribosyl transferase 4
AT4G12490	Col	dre2-4	24.1634	67.1966	1.47557	5e-05	0.00018856	protein_coding	NA	NA	Bifunctional inhibitor/lipid-transfer protein/seed storage 2S albumin superfamily protein
AT4G12495	Col	dre2-4	266.609	643.259	1.27067	5e-05	0.00018856	protein_coding	NA	NA	transmembrane protein
AT4G12540	Col	dre2-4	1.04298	2.30003	1.14094	5e-05	0.00018856	protein_coding	NA	NA	hypothetical protein
AT4G12600	Col	dre2-4	51.592	130.34	1.33706	5e-05	0.00018856	protein_coding	NA	NA	Ribosomal protein L7Ae/L30e/S12e/Gadd45 family protein
AT4G12735	Col	dre2-4	1.18443	4.34587	1.87545	0.00025	0.000838689	protein_coding	NA	NA	hypothetical protein
AT4G12740	Col	dre2-4	0.451555	0.962159	1.09137	5e-05	0.00018856	protein_coding	NA	NA	HhH-GPD base excision DNA repair family protein
AT4G12890	Col	dre2-4	0.617382	1.72485	1.48224	0.00025	0.000838689	protein_coding	NA	NA	Gamma interferon responsive lysosomal thiol (GILT) reductase family protein
AT4G13235	Col	dre2-4	3.52409	7.24521	1.03978	5e-05	0.00018856	protein_coding	EDA21	embryo sac development arrest 21	embryo sac development arrest 21
AT4G13395	Col	dre2-4	2.70782	6.77412	1.3229	5e-05	0.00018856	protein_coding	RTFL12	ROTUNDIFOLIA like 12	ROTUNDIFOLIA like 12
AT4G13410	Col	dre2-4	2.00871	5.21543	1.37652	5e-05	0.00018856	protein_coding	ATCSLA15	NA	Nucleotide-diphospho-sugar transferases superfamily protein
AT4G13420	Col	dre2-4	0.60768	1.73674	1.515	5e-05	0.00018856	protein_coding	HAK5	high affinity K+ transporter 5	high affinity K+ transporter 5
AT4G13890	Col	dre2-4	0.388176	1.06122	1.45094	5e-05	0.00018856	protein_coding	EDA36	EMBRYO SAC DEVELOPMENT ARREST 37	Pyridoxal phosphate (PLP)-dependent transferases superfamily protein
AT4G14020	Col	dre2-4	35.2573	118.169	1.74486	5e-05	0.00018856	protein_coding	NA	NA	Rapid alkalinization factor (RALF) family protein
AT4G14090	Col	dre2-4	3.44562	104.038	4.91621	5e-05	0.00018856	protein_coding	NA	NA	UDP-Glycosyltransferase superfamily protein
AT4G14103	Col	dre2-4	0.665798	2.70601	2.02301	5e-05	0.00018856	protein_coding	NA	NA	F-box/RNI-like superfamily protein
AT4G14330	Col	dre2-4	2.37755	5.63317	1.24447	5e-05	0.00018856	protein_coding	NA	NA	P-loop containing nucleoside triphosphate hydrolases superfamily protein
AT4G14630	Col	dre2-4	2.69625	6.99508	1.37539	5e-05	0.00018856	protein_coding	GLP9	germin-like protein 9	germin-like protein 9
AT4G14690	Col	dre2-4	3.89198	56.3105	3.85483	5e-05	0.00018856	protein_coding	ELIP2	EARLY LIGHT-INDUCIBLE PROTEIN 2	Chlorophyll A-B binding family protein
AT4G15160	Col	dre2-4	11.1075	38.1304	1.77941	5e-05	0.00018856	protein_coding	NA	NA	Bifunctional inhibitor/lipid-transfer protein/seed storage 2S albumin superfamily protein
AT4G15210	Col	dre2-4	2.1298	15.0892	2.82473	5e-05	0.00018856	protein_coding	BAM5	beta-amylase 5	beta-amylase 5
AT4G15290	Col	dre2-4	0.143961	0.348287	1.2746	0.00235	0.00635293	protein_coding	ATCSLB05	NA	Cellulose synthase family protein
AT4G15300	Col	dre2-4	0.213032	1.37433	2.68958	5e-05	0.00018856	protein_coding	CYP702A2	cytochrome P450, family 702, subfamily A, polypeptide 2	cytochrome P450, family 702, subfamily A, polypeptide 2
AT4G15350	Col	dre2-4	0.0527267	0.905541	4.10218	0.0003	0.000989878	protein_coding	CYP705A2	cytochrome P450, family 705, subfamily A, polypeptide 2	cytochrome P450, family 705, subfamily A, polypeptide 2
AT4G15440	Col	dre2-4	1.23917	3.36534	1.44138	5e-05	0.00018856	protein_coding	HPL1	hydroperoxide lyase 1	hydroperoxide lyase 1
AT4G15480	Col	dre2-4	0.589491	1.63461	1.4714	0.0162	0.0354484	protein_coding	UGT84A1	NA	UDP-Glycosyltransferase superfamily protein
AT4G15640	Col	dre2-4	6.90423	17.6879	1.35721	5e-05	0.00018856	protein_coding	NA	NA	adenylyl cyclase
AT4G15830	Col	dre2-4	8.27883	21.7922	1.39631	5e-05	0.00018856	protein_coding	NA	NA	ARM repeat superfamily protein
AT4G16230	Col	dre2-4	0.15897	0.422166	1.40906	0.02175	0.0456913	protein_coding	NA	NA	GDSL-like Lipase/Acylhydrolase superfamily protein
AT4G16370	Col	dre2-4	32.0325	146.413	2.19243	5e-05	0.00018856	protein_coding	OPT3	oligopeptide transporter	oligopeptide transporter
AT4G16610	Col	dre2-4	0.490181	1.20544	1.29817	0.0008	0.00241025	protein_coding	NA	NA	C2H2-like zinc finger protein
AT4G16620	Col	dre2-4	0.639866	1.41647	1.14645	0.00025	0.000838689	protein_coding	UMAMIT8	Usually multiple acids move in and out Transporters 8	nodulin MtN21 /EamA-like transporter family protein
AT4G16630	Col	dre2-4	5.28568	14.9662	1.50155	5e-05	0.00018856	protein_coding	NA	NA	DEA(D/H)-box RNA helicase family protein
AT4G16807	Col	dre2-4	0.758133	1.57936	1.05882	5e-05	0.00018856	protein_coding	NA	NA	ATP-dependent caseinolytic protease/crotonase family protein
AT4G17000	Col	dre2-4	2.23881	5.7452	1.35962	5e-05	0.00018856	protein_coding	NA	NA	neurofilament heavy protein
AT4G17030	Col	dre2-4	7.05185	19.1276	1.43958	5e-05	0.00018856	protein_coding	EXLB1	expansin-like B1	expansin-like B1
AT4G17490	Col	dre2-4	5.62964	16.823	1.57932	5e-05	0.00018856	protein_coding	ERF6	ethylene responsive element binding factor 6	ethylene responsive element binding factor 6
AT4G17660	Col	dre2-4	0.113935	0.361796	1.66696	0.00785	0.0186451	protein_coding	NA	NA	Protein kinase superfamily protein
AT4G17770	Col	dre2-4	15.7844	45.8047	1.537	5e-05	0.00018856	protein_coding	TPS5	trehalose phosphatase/synthase 5	trehalose phosphatase/synthase 5
AT4G18360	Col	dre2-4	5.05517	15.1402	1.58256	5e-05	0.00018856	protein_coding	GOX3	glycolate oxidase 3	Aldolase-type TIM barrel family protein
AT4G18422	Col	dre2-4	2.06252	5.1834	1.32949	0.0007	0.00213365	protein_coding	NA	NA	transmembrane protein
AT4G18470	Col	dre2-4	1.24695	2.56544	1.04081	0.00155	0.00437291	protein_coding	SNI1	SUPPRESSOR OF NPR1-1, INDUCIBLE 1	negative regulator of systemic acquired resistance (SNI1)
AT4G18610	Col	dre2-4	1.14089	2.33533	1.03346	5e-05	0.00018856	protein_coding	LSH9	LIGHT SENSITIVE HYPOCOTYLS 9	LIGHT-DEPENDENT SHORT HYPOCOTYLS-like protein (DUF640)
AT4G18750	Col	dre2-4	1.08248	2.24568	1.05281	5e-05	0.00018856	protein_coding	DOT4	DEFECTIVELY ORGANIZED TRIBUTARIES 4	Pentatricopeptide repeat (PPR) superfamily protein
AT4G19030	Col	dre2-4	9.53021	23.3473	1.29267	5e-05	0.00018856	protein_coding	NLM1	NOD26-like major intrinsic protein 1	NOD26-like major intrinsic protein 1
AT4G19130	Col	dre2-4	0.624734	1.74285	1.48014	5e-05	0.00018856	protein_coding	NA	NA	Replication factor-A protein 1-like protein
AT4G19680	Col	dre2-4	0.924077	3.52317	1.93079	5e-05	0.00018856	protein_coding	IRT2	iron regulated transporter 2	iron regulated transporter 2
AT4G19690	Col	dre2-4	4.67049	128.718	4.7845	5e-05	0.00018856	protein_coding	IRT1	iron-regulated transporter 1	iron-regulated transporter 1
AT4G19980	Col	dre2-4	0.700697	1.74343	1.31507	0.00095	0.00281716	protein_coding	NA	NA	hypothetical protein
AT4G20210	Col	dre2-4	0.0941993	0.516474	2.45491	0.0002	0.000685997	protein_coding	NA	NA	Terpenoid cyclases/Protein prenyltransferases superfamily protein
AT4G20240	Col	dre2-4	1.741	8.37591	2.26633	5e-05	0.00018856	protein_coding	CYP71A27	cytochrome P450, family 71, subfamily A, polypeptide 27	cytochrome P450, family 71, subfamily A, polypeptide 27
AT4G20970	Col	dre2-4	0.535256	1.10355	1.04385	0.00825	0.0194768	protein_coding	NA	NA	basic helix-loop-helix (bHLH) DNA-binding superfamily protein
AT4G21070	Col	dre2-4	1.75817	4.19549	1.25476	5e-05	0.00018856	protein_coding	BRCA1	breast cancer susceptibility1	breast cancer susceptibility1
AT4G21490	Col	dre2-4	0.0666713	0.332927	2.32007	0.00075	0.00227244	protein_coding	NDB3	NAD(P)H dehydrogenase B3	NAD(P)H dehydrogenase B3
AT4G21760	Col	dre2-4	2.37207	16.1779	2.76981	5e-05	0.00018856	protein_coding	BGLU47	beta-glucosidase 47	beta-glucosidase 47
AT4G21990	Col	dre2-4	45.9452	154.795	1.75237	5e-05	0.00018856	protein_coding	2018-04-03	APS reductase 3	APS reductase 3
AT4G22110	Col	dre2-4	0.0842969	0.615141	2.86737	0.00065	0.00199571	protein_coding	NA	NA	GroES-like zinc-binding dehydrogenase family protein
AT4G22235	Col	dre2-4	2.67799	5.63443	1.07312	0.00065	0.00199571	protein_coding	NA	NA	defensin-like protein
AT4G22463	Col	dre2-4	1.74807	4.32458	1.3068	0.00035	0.00114109	protein_coding	NA	NA	transmembrane protein
AT4G22470	Col	dre2-4	4.62266	11.4486	1.30837	5e-05	0.00018856	protein_coding	NA	NA	protease inhibitor/seed storage/lipid transfer protein (LTP) family protein
AT4G22513	Col	dre2-4	41.6087	101.694	1.28927	5e-05	0.00018856	protein_coding	NA	NA	Bifunctional inhibitor/lipid-transfer protein/seed storage 2S albumin superfamily protein
AT4G22530	Col	dre2-4	4.03711	9.6979	1.26435	0.0022	0.00599186	protein_coding	NA	NA	S-adenosyl-L-methionine-dependent methyltransferases superfamily protein
AT4G22880	Col	dre2-4	5.51563	345.366	5.96846	5e-05	0.00018856	protein_coding	LDOX	leucoanthocyanidin dioxygenase	leucoanthocyanidin dioxygenase
AT4G22960	Col	dre2-4	0.23282	2.09889	3.17234	5e-05	0.00018856	protein_coding	NA	NA	FAM63A-like protein (DUF544)
AT4G23550	Col	dre2-4	2.63836	5.71714	1.11565	5e-05	0.00018856	protein_coding	WRKY29	NA	WRKY family transcription factor
AT4G23600	Col	dre2-4	19.8944	124.681	2.64781	5e-05	0.00018856	protein_coding	CORI3	CORONATINE INDUCED 1	Tyrosine transaminase family protein
AT4G23680	Col	dre2-4	25.94	55.0014	1.08429	5e-05	0.00018856	protein_coding	NA	NA	Polyketide cyclase/dehydrase and lipid transport superfamily protein
AT4G23990	Col	dre2-4	9.4017	24.5292	1.3835	5e-05	0.00018856	protein_coding	CSLG3	cellulose synthase like G3	cellulose synthase like G3
AT4G24110	Col	dre2-4	3.4718	8.54348	1.29914	5e-05	0.00018856	protein_coding	NA	NA	NADP-specific glutamate dehydrogenase
AT4G24260	Col	dre2-4	0.116222	0.322073	1.47051	0.0044	0.0111468	protein_coding	GH9A3	glycosyl hydrolase 9A3	glycosyl hydrolase 9A3
AT4G24265	Col	dre2-4	3.93716	15.379	1.96574	5e-05	0.00018856	protein_coding	NA	NA	homeobox protein
AT4G24310	Col	dre2-4	1.45667	3.20186	1.13624	0.0001	0.000362676	protein_coding	NA	NA	transmembrane protein, putative (DUF679)
AT4G24430	Col	dre2-4	0.686828	1.39484	1.02207	0.0001	0.000362676	protein_coding	NA	NA	Rhamnogalacturonate lyase family protein
AT4G24570	Col	dre2-4	9.45035	51.4682	2.44524	5e-05	0.00018856	protein_coding	DIC2	dicarboxylate carrier 2	dicarboxylate carrier 2
AT4G24580	Col	dre2-4	0.512528	1.09792	1.09907	5e-05	0.00018856	protein_coding	REN1	ROP1 ENHANCER 1	Rho GTPase activation protein (RhoGAP) with PH domain-containing protein
AT4G24830	Col	dre2-4	25.9937	56.7476	1.12639	5e-05	0.00018856	protein_coding	NA	NA	arginosuccinate synthase family
AT4G25010	Col	dre2-4	0.129027	2.01527	3.96522	0.0001	0.000362676	protein_coding	SWEET14	NA	Nodulin MtN3 family protein
AT4G25310	Col	dre2-4	0.502754	2.3212	2.20694	5e-05	0.00018856	protein_coding	NA	NA	2-oxoglutarate (2OG) and Fe(II)-dependent oxygenase superfamily protein
AT4G25330	Col	dre2-4	0	0.422792	Inf	5e-05	0.00018856	protein_coding	NA	NA	SAWADEE protein
AT4G25340	Col	dre2-4	8.3995	24.4391	1.54082	5e-05	0.00018856	protein_coding	FKBP53	FK506 BINDING PROTEIN 53	FK506 BINDING PROTEIN 53
AT4G25433	Col	dre2-4	0.427623	1.65529	1.95268	0.0005	0.00157859	protein_coding	NA	NA	peptidoglycan-binding LysM domain-containing protein
AT4G25470	Col	dre2-4	3.9668	9.28683	1.22721	5e-05	0.00018856	protein_coding	CBF2	C-repeat/DRE binding factor 2	C-repeat/DRE binding factor 2
AT4G25490	Col	dre2-4	0.678552	1.469	1.11431	0.0003	0.000989878	protein_coding	CBF1	C-repeat/DRE binding factor 1	C-repeat/DRE binding factor 1
AT4G25630	Col	dre2-4	11.0753	70.1876	2.66387	5e-05	0.00018856	protein_coding	FIB2	fibrillarin 2	fibrillarin 2
AT4G25730	Col	dre2-4	9.47083	22.2347	1.23125	5e-05	0.00018856	protein_coding	NA	NA	FtsJ-like methyltransferase family protein
AT4G25850	Col	dre2-4	0.31332	1.02703	1.71277	0.0001	0.000362676	protein_coding	ORP4B	OSBP(oxysterol binding protein)-related protein 4B	OSBP(oxysterol binding protein)-related protein 4B
AT4G25950	Col	dre2-4	0.16556	0.873861	2.40005	0.02365	0.04914	protein_coding	VATG3	vacuolar ATP synthase G3	vacuolar ATP synthase G3
AT4G26200	Col	dre2-4	0.790263	3.35334	2.08519	5e-05	0.00018856	protein_coding	ACS7	1-amino-cyclopropane-1-carboxylate synthase 7	1-amino-cyclopropane-1-carboxylate synthase 7
AT4G26460	Col	dre2-4	0.380712	12.6023	5.04885	0.0022	0.00599186	protein_coding	NA	NA	S-adenosyl-L-methionine-dependent methyltransferases superfamily protein
AT4G26600	Col	dre2-4	3.29692	7.51927	1.18948	5e-05	0.00018856	protein_coding	NA	NA	S-adenosyl-L-methionine-dependent methyltransferases superfamily protein
AT4G26660	Col	dre2-4	3.4449	8.84566	1.36051	5e-05	0.00018856	protein_coding	NA	NA	kinesin-like protein
AT4G26780	Col	dre2-4	6.56554	14.1732	1.11018	5e-05	0.00018856	protein_coding	AR192	NA	Co-chaperone GrpE family protein
AT4G26880	Col	dre2-4	0.339988	0.793754	1.22321	0.01325	0.0297401	protein_coding	NA	NA	Stigma-specific Stig1 family protein
AT4G26890	Col	dre2-4	0.359862	0.760513	1.07953	0.00245	0.00659312	protein_coding	MAPKKK16	mitogen-activated protein kinase kinase kinase 16	mitogen-activated protein kinase kinase kinase 16
AT4G26950	Col	dre2-4	1.27392	4.37749	1.78083	5e-05	0.00018856	protein_coding	NA	NA	senescence regulator (Protein of unknown function, DUF584)
AT4G27010	Col	dre2-4	1.17841	2.97722	1.33713	5e-05	0.00018856	protein_coding	EMB2788	EMBRYO DEFECTIVE 2788	ribosome 60S biogenesis amino-terminal protein
AT4G27250	Col	dre2-4	0.216433	0.518254	1.25974	0.0075	0.0179169	protein_coding	NA	NA	NAD(P)-binding Rossmann-fold superfamily protein
AT4G27280	Col	dre2-4	27.4959	59.3662	1.11043	5e-05	0.00018856	protein_coding	NA	NA	Calcium-binding EF-hand family protein
AT4G27360	Col	dre2-4	1.18162	2.97482	1.33204	0.00305	0.00802606	protein_coding	NA	NA	Dynein light chain type 1 family protein
AT4G27400	Col	dre2-4	0.555549	1.91482	1.78522	5e-05	0.00018856	protein_coding	NA	NA	Late embryogenesis abundant (LEA) protein-like protein
AT4G27560	Col	dre2-4	15.0247	51.0277	1.76394	5e-05	0.00018856	protein_coding	NA	NA	UDP-Glycosyltransferase superfamily protein
AT4G27654	Col	dre2-4	1.62175	3.29545	1.02292	0.00745	0.0178092	protein_coding	NA	NA	transmembrane protein
AT4G27940	Col	dre2-4	3.70409	7.52826	1.0232	5e-05	0.00018856	protein_coding	MTM1	manganese tracking factor for mitochondrial SOD2	manganese tracking factor for mitochondrial SOD2
AT4G27970	Col	dre2-4	0.785915	2.11481	1.42809	5e-05	0.00018856	protein_coding	SLAH2	SLAC1 homologue 2	SLAC1 homologue 2
AT4G28430	Col	dre2-4	1.15736	3.40607	1.55727	5e-05	0.00018856	protein_coding	NA	NA	Reticulon family protein
AT4G28450	Col	dre2-4	8.22704	18.0309	1.13202	5e-05	0.00018856	protein_coding	NA	NA	WD repeat and SOF domain-containing protein 1
AT4G28790	Col	dre2-4	2.25721	5.71809	1.341	5e-05	0.00018856	protein_coding	NA	NA	basic helix-loop-helix (bHLH) DNA-binding superfamily protein
AT4G28950	Col	dre2-4	1.76073	5.26641	1.58065	5e-05	0.00018856	protein_coding	ROP9	RHO-related protein from plants 9	RHO-related protein from plants 9
AT4G29150	Col	dre2-4	0.464498	1.38462	1.57574	5e-05	0.00018856	protein_coding	IQD25	IQ-domain 25	IQ-domain 25
AT4G29690	Col	dre2-4	1.65247	3.72045	1.17085	5e-05	0.00018856	protein_coding	NA	NA	Alkaline-phosphatase-like family protein
AT4G29710	Col	dre2-4	0.319863	0.748325	1.22621	0.0213	0.0448926	protein_coding	NA	NA	Alkaline-phosphatase-like family protein
AT4G29780	Col	dre2-4	2.35287	20.4189	3.11741	5e-05	0.00018856	protein_coding	NA	NA	nuclease
AT4G30090	Col	dre2-4	0.521126	1.23083	1.23993	5e-05	0.00018856	protein_coding	NA	NA	golgin family A protein
AT4G30110	Col	dre2-4	3.9926	9.49498	1.24984	5e-05	0.00018856	protein_coding	HMA2	heavy metal atpase 2	heavy metal atpase 2
AT4G30120	Col	dre2-4	0.268513	0.626162	1.22154	0.00015	0.000527145	protein_coding	HMA3	heavy metal atpase 3	heavy metal atpase 3
AT4G30150	Col	dre2-4	2.07542	4.45058	1.10059	5e-05	0.00018856	protein_coding	NA	NA	Urb2/Npa2 family protein
AT4G30420	Col	dre2-4	1.00725	2.19689	1.12504	0.00015	0.000527145	protein_coding	UMAMIT34	Usually multiple acids move in and out Transporters 34	nodulin MtN21 /EamA-like transporter family protein
AT4G30800	Col	dre2-4	6.94258	16.5761	1.25556	5e-05	0.00018856	protein_coding	NA	NA	Nucleic acid-binding, OB-fold-like protein
AT4G30830	Col	dre2-4	0.557175	1.12998	1.02009	0.0007	0.00213365	protein_coding	NA	NA	myosin-like protein (Protein of unknown function, DUF593)
AT4G30840	Col	dre2-4	3.64943	7.55725	1.05019	5e-05	0.00018856	protein_coding	NA	NA	Transducin/WD40 repeat-like superfamily protein
AT4G30980	Col	dre2-4	2.28504	5.84578	1.35517	5e-05	0.00018856	protein_coding	LRL2	LJRHL1-like 2	LJRHL1-like 2
AT4G31020	Col	dre2-4	0.655198	1.58344	1.27306	0.01165	0.0265853	protein_coding	NA	NA	alpha/beta-Hydrolases superfamily protein
AT4G31320	Col	dre2-4	1.75631	4.8531	1.46636	5e-05	0.00018856	protein_coding	NA	NA	SAUR-like auxin-responsive protein family
AT4G31330	Col	dre2-4	2.72094	10.4389	1.93979	5e-05	0.00018856	protein_coding	NA	NA	transmembrane protein, putative (Protein of unknown function, DUF599)
AT4G31615	Col	dre2-4	0.132906	0.39636	1.57641	0.0026	0.00695485	protein_coding	NA	NA	Transcriptional factor B3 family protein
AT4G31700	Col	dre2-4	192.336	450.914	1.22922	5e-05	0.00018856	protein_coding	RPS6	ribosomal protein S6	ribosomal protein S6
AT4G31810	Col	dre2-4	5.06675	14.1373	1.48037	5e-05	0.00018856	protein_coding	NA	NA	ATP-dependent caseinolytic (Clp) protease/crotonase family protein
AT4G31840	Col	dre2-4	32.2293	66.4902	1.04477	5e-05	0.00018856	protein_coding	ENODL15	early nodulin-like protein 15	early nodulin-like protein 15
AT4G31910	Col	dre2-4	8.64987	21.8026	1.33375	5e-05	0.00018856	protein_coding	BAT1	BR-related AcylTransferase1	HXXXD-type acyl-transferase family protein
AT4G31940	Col	dre2-4	1.12935	86.6295	6.26129	5e-05	0.00018856	protein_coding	CYP82C4	cytochrome P450, family 82, subfamily C, polypeptide 4	cytochrome P450, family 82, subfamily C, polypeptide 4
AT4G32830	Col	dre2-4	5.45442	12.9408	1.24643	5e-05	0.00018856	protein_coding	AUR1	ataurora1	ataurora1
AT4G32950	Col	dre2-4	0.839344	2.54795	1.602	5e-05	0.00018856	protein_coding	NA	NA	Protein phosphatase 2C family protein
AT4G33070	Col	dre2-4	14.8343	58.836	1.98776	5e-05	0.00018856	protein_coding	NA	NA	Thiamine pyrophosphate dependent pyruvate decarboxylase family protein
AT4G33130	Col	dre2-4	1.94024	3.99808	1.04307	5e-05	0.00018856	protein_coding	NA	NA	rho GTPase-activating protein
AT4G33260	Col	dre2-4	5.89025	13.2834	1.17323	5e-05	0.00018856	protein_coding	CDC20.2	cell division cycle 20.2	Transducin family protein / WD-40 repeat family protein
AT4G33270	Col	dre2-4	11.6903	27.1634	1.21635	5e-05	0.00018856	protein_coding	CDC20.1	cell division cycle 20.1	Transducin family protein / WD-40 repeat family protein
AT4G33905	Col	dre2-4	0.274384	1.25585	2.1944	0.0001	0.000362676	protein_coding	NA	NA	Peroxisomal membrane 22 kDa (Mpv17/PMP22) family protein
AT4G34131	Col	dre2-4	5.95617	13.1529	1.14293	0.0019	0.00525394	protein_coding	UGT73B3	UDP-glucosyl transferase 73B3	UDP-glucosyl transferase 73B3
AT4G34135	Col	dre2-4	7.73286	18.1238	1.22881	5e-05	0.00018856	protein_coding	UGT73B2	UDP-glucosyltransferase 73B2	UDP-glucosyltransferase 73B2
AT4G34200	Col	dre2-4	41.316	91.3846	1.14525	5e-05	0.00018856	protein_coding	EDA9	embryo sac development arrest 9	D-3-phosphoglycerate dehydrogenase
AT4G34320	Col	dre2-4	0.51349	1.51182	1.55788	5e-05	0.00018856	protein_coding	NA	NA	transmembrane protein, putative (DUF677)
AT4G34360	Col	dre2-4	2.37453	5.0682	1.09383	5e-05	0.00018856	protein_coding	NA	NA	S-adenosyl-L-methionine-dependent methyltransferases superfamily protein
AT4G34419	Col	dre2-4	0.35483	2.05302	2.53255	0.0001	0.000362676	protein_coding	NA	NA	hypothetical protein
AT4G34510	Col	dre2-4	0.658103	1.74336	1.40548	5e-05	0.00018856	protein_coding	KCS17	3-ketoacyl-CoA synthase 17	3-ketoacyl-CoA synthase 17
AT4G34590	Col	dre2-4	10.2857	38.354	1.89874	5e-05	0.00018856	protein_coding	GBF6	G-box binding factor 6	G-box binding factor 6
AT4G34710	Col	dre2-4	89.8104	245.588	1.45128	5e-05	0.00018856	protein_coding	ADC2	arginine decarboxylase 2	arginine decarboxylase 2
AT4G34880	Col	dre2-4	0.592722	1.27559	1.10574	0.0001	0.000362676	protein_coding	NA	NA	Amidase family protein
AT4G35390	Col	dre2-4	0.49319	1.1478	1.21866	0.00015	0.000527145	protein_coding	AGF1	AT-hook protein of GA feedback 1	AT-hook protein of GA feedback 1
AT4G35520	Col	dre2-4	0.390508	0.882379	1.17605	5e-05	0.00018856	protein_coding	MLH3	MUTL protein homolog 3	MUTL protein homolog 3
AT4G35620	Col	dre2-4	3.24297	7.99731	1.3022	5e-05	0.00018856	protein_coding	CYCB2;2	Cyclin B2;2	Cyclin B2;2
AT4G35630	Col	dre2-4	16.4071	38.7726	1.24072	5e-05	0.00018856	protein_coding	PSAT	phosphoserine aminotransferase	phosphoserine aminotransferase
AT4G35640	Col	dre2-4	1.21929	4.54381	1.89786	0.00015	0.000527145	protein_coding	SERAT3;2	serine acetyltransferase 3;2	serine acetyltransferase 3;2
AT4G35730	Col	dre2-4	3.84003	9.42728	1.29573	5e-05	0.00018856	protein_coding	NA	NA	Regulator of Vps4 activity in the MVB pathway protein
AT4G35970	Col	dre2-4	1.63551	3.4137	1.0616	0.007	0.0168439	protein_coding	APX5	ascorbate peroxidase 5	ascorbate peroxidase 5
AT4G36010	Col	dre2-4	5.52717	17.6686	1.67657	5e-05	0.00018856	protein_coding	NA	NA	Pathogenesis-related thaumatin superfamily protein
AT4G36120	Col	dre2-4	1.29597	2.67513	1.04558	5e-05	0.00018856	protein_coding	NA	NA	filament-like protein (DUF869)
AT4G36130	Col	dre2-4	81.9288	178.888	1.12662	5e-05	0.00018856	protein_coding	NA	NA	Ribosomal protein L2 family
AT4G36580	Col	dre2-4	1.29395	3.26964	1.33735	5e-05	0.00018856	protein_coding	NA	NA	AAA-type ATPase family protein
AT4G36680	Col	dre2-4	5.80016	14.9725	1.36815	5e-05	0.00018856	protein_coding	NA	NA	Tetratricopeptide repeat (TPR)-like superfamily protein
AT4G36700	Col	dre2-4	0.0323218	7.96658	7.94531	0.00305	0.00802606	protein_coding	NA	NA	RmlC-like cupins superfamily protein
AT4G36820	Col	dre2-4	0.151616	0.549758	1.85837	0.00235	0.00635293	protein_coding	NA	NA	calcium uniporter (DUF607)
AT4G36910	Col	dre2-4	9.33586	25.8316	1.46828	5e-05	0.00018856	protein_coding	LEJ2	LOSS OF THE TIMING OF ET AND JA BIOSYNTHESIS 2	Cystathionine beta-synthase (CBS) family protein
AT4G37160	Col	dre2-4	0.748239	2.70819	1.85576	5e-05	0.00018856	protein_coding	sks15	SKU5 similar 15	SKU5 similar 15
AT4G37170	Col	dre2-4	0.820869	1.9341	1.23644	5e-05	0.00018856	protein_coding	NA	NA	Pentatricopeptide repeat (PPR) superfamily protein
AT4G37240	Col	dre2-4	3.22315	7.4419	1.2072	5e-05	0.00018856	protein_coding	NA	NA	HTH-type transcriptional regulator
AT4G37260	Col	dre2-4	13.7919	38.8972	1.49585	0.00125	0.00360941	protein_coding	MYB73	myb domain protein 73	myb domain protein 73
AT4G37295	Col	dre2-4	0.380145	1.84606	2.27983	0.00015	0.000527145	protein_coding	NA	NA	hypothetical protein
AT4G37490	Col	dre2-4	3.17868	10.3638	1.70506	5e-05	0.00018856	protein_coding	CYCB1;1	CYCLIN B1;1	CYCLIN B1;1
AT4G37910	Col	dre2-4	26.3547	65.4883	1.31318	5e-05	0.00018856	protein_coding	mtHsc70-1	mitochondrial heat shock protein 70-1	mitochondrial heat shock protein 70-1
AT4G38062	Col	dre2-4	0.988503	2.46471	1.3181	5e-05	0.00018856	protein_coding	NA	NA	basic helix loop helix (bHLH) DNA-binding superfamily protein
AT4G38100	Col	dre2-4	27.199	58.0116	1.09279	5e-05	0.00018856	protein_coding	NA	NA	CURVATURE THYLAKOID 1D-like protein
AT4G38215	Col	dre2-4	1.17189	2.61871	1.16001	5e-05	0.00018856	antisense_long_noncoding_rna	NA	NA	Natural antisense transcript overlaps with AT4G38210
AT4G38340	Col	dre2-4	0.878777	1.87816	1.09575	5e-05	0.00018856	protein_coding	NA	NA	Plant regulator RWP-RK family protein
AT4G38410	Col	dre2-4	0.299905	0.785313	1.38876	0.00245	0.00659312	protein_coding	NA	NA	Dehydrin family protein
AT4G38780	Col	dre2-4	0.317003	0.652554	1.0416	5e-05	0.00018856	protein_coding	NA	NA	pre-mRNA-processing-splicing factor-like protein
AT4G39070	Col	dre2-4	0.611929	2.19655	1.8438	5e-05	0.00018856	protein_coding	BZS1	BZS1	B-box zinc finger family protein
AT4G39210	Col	dre2-4	13.0587	77.6206	2.57142	5e-05	0.00018856	protein_coding	APL3	NA	Glucose-1-phosphate adenylyltransferase family protein
AT4G39700	Col	dre2-4	0.729346	1.66608	1.19179	0.0004	0.00128646	protein_coding	NA	NA	Heavy metal transport/detoxification superfamily protein
AT4G39740	Col	dre2-4	3.17449	6.56062	1.04731	5e-05	0.00018856	protein_coding	HCC2	homologue of copper chaperone SCO1 2	Thioredoxin superfamily protein
AT4G40000	Col	dre2-4	1.59854	3.2784	1.03624	0.0034	0.00884073	protein_coding	NA	NA	S-adenosyl-L-methionine-dependent methyltransferases superfamily protein
AT5G01060	Col	dre2-4	0.296301	0.992925	1.74462	5e-05	0.00018856	protein_coding	BSK10	brassinosteroid-signaling kinase 10	kinase with tetratricopeptide repeat domain-containing protein
AT5G01330	Col	dre2-4	0.451441	1.33422	1.56339	5e-05	0.00018856	protein_coding	PDC3	pyruvate decarboxylase-3	pyruvate decarboxylase-3
AT5G01340	Col	dre2-4	5.44789	16.3265	1.58344	5e-05	0.00018856	protein_coding	mSFC1	mitochondrial succinate-fumarate carrier 1	Mitochondrial substrate carrier family protein
AT5G01420	Col	dre2-4	0.537611	1.25411	1.22203	0.0002	0.000685997	protein_coding	NA	NA	Glutaredoxin family protein
AT5G01445	Col	dre2-4	2.57693	5.24716	1.02588	0.0007	0.00213365	protein_coding	NA	NA	hypothetical protein
AT5G01840	Col	dre2-4	2.83589	5.75216	1.0203	5e-05	0.00018856	protein_coding	OFP1	ovate family protein 1	ovate family protein 1
AT5G01870	Col	dre2-4	25.7268	56.9423	1.14623	5e-05	0.00018856	protein_coding	NA	NA	Bifunctional inhibitor/lipid-transfer protein/seed storage 2S albumin superfamily protein
AT5G02050	Col	dre2-4	14.4626	42.7604	1.56395	5e-05	0.00018856	protein_coding	NA	NA	Mitochondrial glycoprotein family protein
AT5G02260	Col	dre2-4	8.95956	19.8881	1.1504	5e-05	0.00018856	protein_coding	EXPA9	expansin A9	expansin A9
AT5G02270	Col	dre2-4	19.6516	42.1654	1.10141	5e-05	0.00018856	protein_coding	ABCI20	ATP-binding cassette I20	non-intrinsic ABC protein 9
AT5G02510	Col	dre2-4	0.299351	1.14807	1.9393	0.00735	0.017597	protein_coding	NA	NA	UDP-glucose 6-dehydrogenase
AT5G02575	Col	dre2-4	14.8455	36.2643	1.28852	0.00155	0.00437291	small_nucleolar_rna	NA	NA	character(0)
AT5G02580	Col	dre2-4	2.35178	9.38254	1.99622	5e-05	0.00018856	protein_coding	NA	NA	argininosuccinate lyase
AT5G02590	Col	dre2-4	7.26217	14.9653	1.04315	5e-05	0.00018856	protein_coding	NA	NA	Tetratricopeptide repeat (TPR)-like superfamily protein
AT5G02780	Col	dre2-4	2.04405	13.255	2.69703	5e-05	0.00018856	protein_coding	GSTL1	glutathione transferase lambda 1	glutathione transferase lambda 1
AT5G03210	Col	dre2-4	3.89528	8.00642	1.03943	0.001	0.00295063	protein_coding	DIP2	DBP-interacting protein 2	E3 ubiquitin-protein ligase
AT5G03350	Col	dre2-4	29.689	64.1269	1.111	5e-05	0.00018856	protein_coding	NA	NA	Legume lectin family protein
AT5G03495	Col	dre2-4	1.63315	3.38789	1.05273	5e-05	0.00018856	protein_coding	NA	NA	RNA-binding (RRM/RBD/RNP motifs) family protein
AT5G03870	Col	dre2-4	1.87778	4.92728	1.39176	5e-05	0.00018856	protein_coding	NA	NA	Glutaredoxin family protein
AT5G03885	Col	dre2-4	0.398703	0.839833	1.07479	0.0089	0.0208761	protein_coding	NA	NA	hypothetical protein
AT5G04150	Col	dre2-4	2.27625	34.0532	3.90306	0.00745	0.0178092	protein_coding	BHLH101	NA	basic helix-loop-helix (bHLH) DNA-binding superfamily protein
AT5G04340	Col	dre2-4	7.37498	18.3124	1.31211	5e-05	0.00018856	protein_coding	ZAT6	zinc finger of Arabidopsis thaliana 6	6
AT5G04840	Col	dre2-4	0.936432	2.6501	1.5008	0.00355	0.00919034	protein_coding	NA	NA	bZIP protein
AT5G04895	Col	dre2-4	1.6434	3.39974	1.04874	5e-05	0.00018856	protein_coding	ABO6	ABA overly sensitive 6	DEA(D/H)-box RNA helicase family protein
AT5G04970	Col	dre2-4	0.378555	1.29309	1.77225	5e-05	0.00018856	protein_coding	NA	NA	Plant invertase/pectin methylesterase inhibitor superfamily
AT5G05250	Col	dre2-4	6.47469	50.0453	2.95035	5e-05	0.00018856	protein_coding	NA	NA	hypothetical protein
AT5G05270	Col	dre2-4	22.4433	172.056	2.93852	5e-05	0.00018856	protein_coding	CHIL	chalcone isomerase like	Chalcone-flavanone isomerase family protein
AT5G05365	Col	dre2-4	2.23912	17.6937	2.98223	5e-05	0.00018856	protein_coding	NA	NA	Heavy metal transport/detoxification superfamily protein
AT5G05390	Col	dre2-4	0.244131	0.866404	1.82739	5e-05	0.00018856	protein_coding	LAC12	laccase 12	laccase 12
AT5G05640	Col	dre2-4	1.63922	3.46974	1.08182	5e-05	0.00018856	protein_coding	NA	NA	nucleoprotein-like protein
AT5G05770	Col	dre2-4	0	0.653597	Inf	5e-05	0.00018856	protein_coding	WOX7	WUSCHEL related homeobox 7	WUSCHEL related homeobox 7
AT5G05790	Col	dre2-4	3.79138	8.41976	1.15106	5e-05	0.00018856	protein_coding	NA	NA	Duplicated homeodomain-like superfamily protein
AT5G05900	Col	dre2-4	0.131506	0.517546	1.97656	0.00115	0.0033485	protein_coding	NA	NA	UDP-Glycosyltransferase superfamily protein
AT5G05960	Col	dre2-4	27.7133	56.1692	1.0192	5e-05	0.00018856	protein_coding	NA	NA	Bifunctional inhibitor/lipid-transfer protein/seed storage 2S albumin superfamily protein
AT5G06000	Col	dre2-4	1.66132	3.36036	1.01629	5e-05	0.00018856	protein_coding	EIF3G2	eukaryotic translation initiation factor 3G2	eukaryotic translation initiation factor 3G2
AT5G06150	Col	dre2-4	9.52087	22.1894	1.22071	5e-05	0.00018856	protein_coding	CYC1BAT	NA	Cyclin family protein
AT5G06250	Col	dre2-4	0.562541	1.90699	1.76127	5e-05	0.00018856	protein_coding	DPA4	DEVELOPMENT-RELATED PcG TARGET IN THE APEX 4	AP2/B3-like transcriptional factor family protein
AT5G06510	Col	dre2-4	1.93342	4.32879	1.16281	5e-05	0.00018856	protein_coding	NF-YA10	nuclear factor Y, subunit A10	nuclear factor Y, subunit A10
AT5G06550	Col	dre2-4	3.18858	9.69923	1.60496	5e-05	0.00018856	protein_coding	NA	NA	transferring glycosyl group transferase
AT5G06630	Col	dre2-4	3.76947	9.69715	1.3632	5e-05	0.00018856	protein_coding	NA	NA	proline-rich extensin-like family protein
AT5G06645	Col	dre2-4	2.96551	6.60061	1.15432	0.0129	0.0290768	protein_coding	NA	NA	gibberellin-regulated-like protein
AT5G06860	Col	dre2-4	45.5845	98.1106	1.10587	5e-05	0.00018856	protein_coding	PGIP1	polygalacturonase inhibiting protein 1	polygalacturonase inhibiting protein 1
AT5G07200	Col	dre2-4	0.0291601	0.430898	3.88528	0.02295	0.0478994	protein_coding	GA20OX3	gibberellin 20-oxidase 3	gibberellin 20-oxidase 3
AT5G07390	Col	dre2-4	0.544999	1.14978	1.07703	0.00095	0.00281716	protein_coding	RBOHA	respiratory burst oxidase homolog A	respiratory burst oxidase homolog A
AT5G07810	Col	dre2-4	1.26465	2.66449	1.07512	5e-05	0.00018856	protein_coding	NA	NA	SNF2 domain-containing protein / helicase domain-containing protein / HNH endonuclease domain-containing protein
AT5G07990	Col	dre2-4	5.15187	45.8945	3.15515	5e-05	0.00018856	protein_coding	TT7	TRANSPARENT TESTA 7	Cytochrome P450 superfamily protein
AT5G08020	Col	dre2-4	3.42898	7.55055	1.1388	5e-05	0.00018856	protein_coding	RPA70B	RPA70-kDa subunit B	RPA70-kDa subunit B
AT5G08180	Col	dre2-4	32.7595	80.7473	1.3015	5e-05	0.00018856	protein_coding	NA	NA	Ribosomal protein L7Ae/L30e/S12e/Gadd45 family protein
AT5G08360	Col	dre2-4	1.56655	5.32593	1.76545	0.0092	0.0215221	protein_coding	NA	NA	Stu1, putative (DUF789)
AT5G08640	Col	dre2-4	14.6147	71.3734	2.28797	5e-05	0.00018856	protein_coding	FLS1	flavonol synthase 1	flavonol synthase 1
AT5G08680	Col	dre2-4	66.1496	136.359	1.04361	5e-05	0.00018856	protein_coding	NA	NA	ATP synthase alpha/beta family protein
AT5G08690	Col	dre2-4	108.493	232.299	1.09838	5e-05	0.00018856	protein_coding	NA	NA	ATP synthase alpha/beta family protein
AT5G09420	Col	dre2-4	1.81381	5.85918	1.69168	5e-05	0.00018856	protein_coding	TOC64-V	translocon at the outer membrane of chloroplasts 64-V	translocon at the outer membrane of chloroplasts 64-V
AT5G09470	Col	dre2-4	0.277926	2.23454	3.00721	5e-05	0.00018856	protein_coding	DIC3	dicarboxylate carrier 3	dicarboxylate carrier 3
AT5G09570	Col	dre2-4	1.09643	4.73619	2.11091	5e-05	0.00018856	protein_coding	NA	NA	Cox19-like CHCH family protein
AT5G09590	Col	dre2-4	13.9737	34.5905	1.30767	5e-05	0.00018856	protein_coding	MTHSC70-2	mitochondrial HSO70 2	mitochondrial HSO70 2
AT5G09800	Col	dre2-4	0.982896	2.94436	1.58284	5e-05	0.00018856	protein_coding	NA	NA	ARM repeat superfamily protein
AT5G09840	Col	dre2-4	1.07232	3.09327	1.52839	5e-05	0.00018856	protein_coding	NA	NA	Putative endonuclease or glycosyl hydrolase
AT5G10130	Col	dre2-4	1.63736	10.0807	2.62216	5e-05	0.00018856	protein_coding	NA	NA	Pollen Ole e 1 allergen and extensin family protein
AT5G10170	Col	dre2-4	8.7984	18.8419	1.09863	5e-05	0.00018856	protein_coding	MIPS3	myo-inositol-1-phosphate synthase 3	myo-inositol-1-phosphate synthase 3
AT5G10240	Col	dre2-4	10.4681	23.3139	1.15519	5e-05	0.00018856	protein_coding	ASN3	asparagine synthetase 3	asparagine synthetase 3
AT5G10260	Col	dre2-4	1.67339	3.78826	1.17876	0.00415	0.0105821	protein_coding	RABH1e	RAB GTPase homolog H1E	RAB GTPase homolog H1E
AT5G10510	Col	dre2-4	1.91579	5.7243	1.57916	5e-05	0.00018856	protein_coding	AIL6	AINTEGUMENTA-like 6	AINTEGUMENTA-like 6
AT5G10580	Col	dre2-4	17.6188	45.7729	1.37737	5e-05	0.00018856	protein_coding	NA	NA	plant/protein (Protein of unknown function, DUF599)
AT5G10830	Col	dre2-4	5.12643	10.3248	1.01009	0.0023	0.00623471	protein_coding	NA	NA	S-adenosyl-L-methionine-dependent methyltransferases superfamily protein
AT5G11230	Col	dre2-4	6.01869	12.4357	1.04696	5e-05	0.00018856	protein_coding	NA	NA	Nucleotide-sugar transporter family protein
AT5G11240	Col	dre2-4	5.93067	13.7256	1.2106	5e-05	0.00018856	protein_coding	NA	NA	transducin family protein / WD-40 repeat family protein
AT5G11320	Col	dre2-4	0.343404	0.911778	1.40878	0.0004	0.00128646	protein_coding	YUC4	YUCCA4	Flavin-binding monooxygenase family protein
AT5G11440	Col	dre2-4	0.475432	1.04723	1.13926	0.0108	0.0248348	protein_coding	CID5	CTC-interacting domain 5	CTC-interacting domain 5
AT5G11630	Col	dre2-4	8.9652	18.0797	1.01196	0.0006	0.00185916	protein_coding	NOXY2	nonresponding to oxylipins 2	hypothetical protein
AT5G11930	Col	dre2-4	1.06151	5.03334	2.2454	5e-05	0.00018856	protein_coding	NA	NA	Thioredoxin superfamily protein
AT5G12330	Col	dre2-4	1.97395	4.2044	1.09081	5e-05	0.00018856	protein_coding	LRP1	LATERAL ROOT PRIMORDIUM 1	Lateral root primordium (LRP) protein-like protein
AT5G12920	Col	dre2-4	1.42288	3.05635	1.10299	5e-05	0.00018856	protein_coding	NA	NA	Transducin/WD40 repeat-like superfamily protein
AT5G12970	Col	dre2-4	0.906419	2.63671	1.54049	5e-05	0.00018856	protein_coding	NA	NA	Calcium-dependent lipid-binding (CaLB domain) plant phosphoribosyltransferase family protein
AT5G13060	Col	dre2-4	2.28403	4.82946	1.08028	5e-05	0.00018856	protein_coding	ABAP1	ARMADILLO BTB protein 1	ARMADILLO BTB protein 1
AT5G13110	Col	dre2-4	11.8267	28.4017	1.26393	5e-05	0.00018856	protein_coding	G6PD2	glucose-6-phosphate dehydrogenase 2	glucose-6-phosphate dehydrogenase 2
AT5G13150	Col	dre2-4	0.241113	0.735587	1.60919	5e-05	0.00018856	protein_coding	EXO70C1	exocyst subunit exo70 family protein C1	exocyst subunit exo70 family protein C1
AT5G13170	Col	dre2-4	10.6655	49.7387	2.22141	5e-05	0.00018856	protein_coding	SAG29	senescence-associated gene 29	senescence-associated gene 29
AT5G13210	Col	dre2-4	0.974661	3.40851	1.80617	5e-05	0.00018856	protein_coding	NA	NA	Uncharacterized conserved protein UCP015417, vWA
AT5G13420	Col	dre2-4	46.7204	174.679	1.90258	5e-05	0.00018856	protein_coding	TRA2	transaldolase 2	Aldolase-type TIM barrel family protein
AT5G13520	Col	dre2-4	8.16901	16.3847	1.00411	0.00875	0.0205551	protein_coding	NA	NA	peptidase M1 family protein
AT5G13740	Col	dre2-4	33.454	116.391	1.79873	5e-05	0.00018856	protein_coding	ZIF1	zinc induced facilitator 1	zinc induced facilitator 1
AT5G13750	Col	dre2-4	11.7534	24.9506	1.08599	5e-05	0.00018856	protein_coding	ZIFL1	zinc induced facilitator-like 1	zinc induced facilitator-like 1
AT5G13830	Col	dre2-4	1.09828	2.68475	1.28954	0.0007	0.00213365	protein_coding	NA	NA	FtsJ-like methyltransferase family protein
AT5G13910	Col	dre2-4	2.8821	6.35112	1.13989	5e-05	0.00018856	protein_coding	LEP	LEAFY PETIOLE	Integrase-type DNA-binding superfamily protein
AT5G13930	Col	dre2-4	47.927	475.19	3.30959	5e-05	0.00018856	protein_coding	TT4	TRANSPARENT TESTA 4	Chalcone and stilbene synthase family protein
AT5G14000	Col	dre2-4	2.97169	6.47372	1.12331	5e-05	0.00018856	protein_coding	NAC084	NAC domain containing protein 84	NAC domain containing protein 84
AT5G14020	Col	dre2-4	0.526093	1.43318	1.44583	5e-05	0.00018856	protein_coding	NA	NA	Endosomal targeting BRO1-like domain-containing protein
AT5G14050	Col	dre2-4	11.3929	23.8889	1.0682	5e-05	0.00018856	protein_coding	NA	NA	Transducin/WD40 repeat-like superfamily protein
AT5G14150	Col	dre2-4	0.45391	1.6214	1.83676	5e-05	0.00018856	protein_coding	NA	NA	Emb:.1 protein, putative (Protein of unknown function, DUF642)
AT5G14340	Col	dre2-4	0.165443	0.558398	1.75495	0.0075	0.0179169	protein_coding	MYB40	myb domain protein 40	myb domain protein 40
AT5G14490	Col	dre2-4	0.0748925	1.62164	4.43649	5e-05	0.00018856	protein_coding	NAC085	NAC domain containing protein 85	NAC domain containing protein 85
AT5G14520	Col	dre2-4	18.1631	38.6434	1.08921	5e-05	0.00018856	protein_coding	NA	NA	pescadillo-like protein
AT5G14580	Col	dre2-4	1.03362	4.6465	2.16843	5e-05	0.00018856	protein_coding	NA	NA	polyribonucleotide nucleotidyltransferase
AT5G14650	Col	dre2-4	6.09295	20.2943	1.73586	5e-05	0.00018856	protein_coding	NA	NA	Pectin lyase-like superfamily protein
AT5G14750	Col	dre2-4	1.33195	2.70526	1.02223	0.00015	0.000527145	protein_coding	MYB66	myb domain protein 66	myb domain protein 66
AT5G15500	Col	dre2-4	1.86361	5.88023	1.65777	5e-05	0.00018856	protein_coding	NA	NA	Ankyrin repeat family protein
AT5G15510	Col	dre2-4	2.46068	5.60895	1.18867	5e-05	0.00018856	protein_coding	NA	NA	TPX2 (targeting protein for Xklp2) protein family
AT5G15940	Col	dre2-4	0.400873	1.05505	1.39609	0.00085	0.00254511	protein_coding	NA	NA	NAD(P)-binding Rossmann-fold superfamily protein
AT5G15950	Col	dre2-4	22.8021	54.9995	1.27025	5e-05	0.00018856	protein_coding	NA	NA	Adenosylmethionine decarboxylase family protein
AT5G15960	Col	dre2-4	22.033	50.9672	1.2099	5e-05	0.00018856	protein_coding	KIN1	NA	stress-responsive protein (KIN1) / stress-induced protein (KIN1)
AT5G15980	Col	dre2-4	7.21077	14.4982	1.00765	5e-05	0.00018856	protein_coding	NA	NA	Pentatricopeptide repeat (PPR) superfamily protein
AT5G16070	Col	dre2-4	23.0128	47.3787	1.0418	5e-05	0.00018856	protein_coding	NA	NA	TCP-1/cpn60 chaperonin family protein
AT5G16750	Col	dre2-4	4.27754	10.9244	1.35269	5e-05	0.00018856	protein_coding	TOZ	TORMOZEMBRYO DEFECTIVE	Transducin family protein / WD-40 repeat family protein
AT5G16900	Col	dre2-4	0.473981	1.06787	1.17184	5e-05	0.00018856	protein_coding	NA	NA	Leucine-rich repeat protein kinase family protein
AT5G16930	Col	dre2-4	1.96418	5.71375	1.54051	5e-05	0.00018856	protein_coding	NA	NA	AAA-type ATPase family protein
AT5G17030	Col	dre2-4	0.0236803	0.372818	3.97672	0.0026	0.00695485	protein_coding	UGT78D3	UDP-glucosyl transferase 78D3	UDP-glucosyl transferase 78D3
AT5G17040	Col	dre2-4	0.482835	2.39942	2.31309	5e-05	0.00018856	protein_coding	NA	NA	UDP-Glycosyltransferase superfamily protein
AT5G17050	Col	dre2-4	18.4493	103.408	2.48672	5e-05	0.00018856	protein_coding	UGT78D2	UDP-glucosyl transferase 78D2	UDP-glucosyl transferase 78D2
AT5G17160	Col	dre2-4	6.16116	16.4893	1.42026	5e-05	0.00018856	protein_coding	NA	NA	aspartic/glutamic acid-rich protein
AT5G17220	Col	dre2-4	5.7955	188.044	5.02	5e-05	0.00018856	protein_coding	GSTF12	glutathione S-transferase phi 12	glutathione S-transferase phi 12
AT5G17260	Col	dre2-4	0.404417	0.827661	1.0332	0.00105	0.0030865	protein_coding	NAC086	NAC domain containing protein 86	NAC domain containing protein 86
AT5G17350	Col	dre2-4	2.53581	5.78422	1.18967	5e-05	0.00018856	protein_coding	NA	NA	hypothetical protein
AT5G17430	Col	dre2-4	0.158612	0.606643	1.93534	5e-05	0.00018856	protein_coding	BBM	BABY BOOM	Integrase-type DNA-binding superfamily protein
AT5G17760	Col	dre2-4	6.04264	14.6669	1.27931	5e-05	0.00018856	protein_coding	NA	NA	P-loop containing nucleoside triphosphate hydrolases superfamily protein
AT5G17800	Col	dre2-4	1.93914	4.19813	1.11433	5e-05	0.00018856	protein_coding	MYB56	myb domain protein 56	myb domain protein 56
AT5G17820	Col	dre2-4	15.9674	32.4071	1.02118	5e-05	0.00018856	protein_coding	NA	NA	Peroxidase superfamily protein
AT5G17980	Col	dre2-4	0.993968	2.3253	1.22615	5e-05	0.00018856	protein_coding	NA	NA	C2 calcium/lipid-binding plant phosphoribosyltransferase family protein
AT5G18270	Col	dre2-4	2.98553	7.17391	1.26477	5e-05	0.00018856	protein_coding	ANAC087	Arabidopsis NAC domain containing protein 87	NAC domain containing protein 87
AT5G18290	Col	dre2-4	3.09437	9.17453	1.56799	5e-05	0.00018856	protein_coding	SIP1;2	NA	Aquaporin-like superfamily protein
AT5G18300	Col	dre2-4	1.89368	4.88735	1.36786	0.01735	0.0375739	protein_coding	NAC088	NAC domain containing protein 88	NAC domain containing protein 88
AT5G18560	Col	dre2-4	0.198521	0.550225	1.47073	0.0042	0.0106946	protein_coding	PUCHI	NA	Integrase-type DNA-binding superfamily protein
AT5G18840	Col	dre2-4	2.41252	5.07288	1.07226	5e-05	0.00018856	protein_coding	NA	NA	Major facilitator superfamily protein
AT5G19240	Col	dre2-4	25.232	53.3494	1.08022	5e-05	0.00018856	protein_coding	NA	NA	Glycoprotein membrane precursor GPI-anchored
AT5G19260	Col	dre2-4	5.1054	14.3992	1.49589	5e-05	0.00018856	protein_coding	FAF3	FANTASTIC FOUR 3	FANTASTIC four-like protein (DUF3049)
AT5G19300	Col	dre2-4	2.46911	6.6007	1.41863	5e-05	0.00018856	protein_coding	NA	NA	methyltransferase C9orf114 protein
AT5G19470	Col	dre2-4	0.196002	68.0691	8.43999	5e-05	0.00018856	protein_coding	NUDT24	nudix hydrolase homolog 24	nudix hydrolase homolog 24
AT5G19520	Col	dre2-4	1.30231	4.32945	1.73311	0.0005	0.00157859	protein_coding	MSL9	mechanosensitive channel of small conductance-like 9	mechanosensitive channel of small conductance-like 9
AT5G19550	Col	dre2-4	41.3396	94.1129	1.18687	5e-05	0.00018856	protein_coding	ASP2	aspartate aminotransferase 2	aspartate aminotransferase 2
AT5G19650	Col	dre2-4	0.75327	1.64432	1.12626	0.001	0.00295063	protein_coding	OFP8	ovate family protein 8	ovate family protein 8
AT5G20045	Col	dre2-4	0.491648	1.73061	1.81558	0.00275	0.0073185	protein_coding	NA	NA	transmembrane protein
AT5G20160	Col	dre2-4	43.5886	100.66	1.20747	5e-05	0.00018856	protein_coding	NA	NA	Ribosomal protein L7Ae/L30e/S12e/Gadd45 family protein
AT5G20550	Col	dre2-4	1.2446	2.85424	1.19742	5e-05	0.00018856	protein_coding	NA	NA	2-oxoglutarate (2OG) and Fe(II)-dependent oxygenase superfamily protein
AT5G20850	Col	dre2-4	1.94226	3.99771	1.04144	5e-05	0.00018856	protein_coding	RAD51	RAS associated with diabetes protein 51	RAS associated with diabetes protein 51
AT5G20970	Col	dre2-4	4.87147	10.0837	1.0496	0.0002	0.000685997	protein_coding	NA	NA	HSP20-like chaperones superfamily protein
AT5G22020	Col	dre2-4	16.4136	33.2445	1.01823	5e-05	0.00018856	protein_coding	NA	NA	Calcium-dependent phosphotriesterase superfamily protein
AT5G22100	Col	dre2-4	5.46122	12.057	1.14258	5e-05	0.00018856	protein_coding	NA	NA	RNA cyclase family protein
AT5G22140	Col	dre2-4	2.754	6.80682	1.30545	5e-05	0.00018856	protein_coding	NA	NA	FAD/NAD(P)-binding oxidoreductase family protein
AT5G22145	Col	dre2-4	3.52278	11.2038	1.6692	0.006	0.0146897	protein_coding	NA	NA	hypothetical protein
AT5G22440	Col	dre2-4	73.008	156.873	1.10347	5e-05	0.00018856	protein_coding	NA	NA	Ribosomal protein L1p/L10e family
AT5G22490	Col	dre2-4	0.0962447	0.70471	2.87225	0.00055	0.00172228	protein_coding	NA	NA	O-acyltransferase (WSD1-like) family protein
AT5G22560	Col	dre2-4	0.0500064	0.317546	2.66678	0.0066	0.0159569	protein_coding	NA	NA	transmembrane protein, putative (DUF247)
AT5G22650	Col	dre2-4	51.1438	114.787	1.16633	5e-05	0.00018856	protein_coding	HD2B	histone deacetylase 2B	histone deacetylase 2B
AT5G23020	Col	dre2-4	17.6942	60.9948	1.78541	5e-05	0.00018856	protein_coding	IMS2	2-isopropylmalate synthase 2	2-isopropylmalate synthase 2
AT5G23220	Col	dre2-4	3.94592	11.1063	1.49295	5e-05	0.00018856	protein_coding	NIC3	nicotinamidase 3	nicotinamidase 3
AT5G23300	Col	dre2-4	5.27225	11.0993	1.07398	5e-05	0.00018856	protein_coding	PYRD	pyrimidine d	pyrimidine d
AT5G23310	Col	dre2-4	31.7107	63.5412	1.00272	5e-05	0.00018856	protein_coding	FSD3	Fe superoxide dismutase 3	Fe superoxide dismutase 3
AT5G23535	Col	dre2-4	12.1583	25.7006	1.07986	5e-05	0.00018856	protein_coding	NA	NA	KOW domain-containing protein
AT5G23660	Col	dre2-4	17.7107	51.9799	1.55334	5e-05	0.00018856	protein_coding	SWEET12	NA	bidirectional sugar transporter SWEET12-like protein
AT5G24070	Col	dre2-4	0.277606	1.39219	2.32625	5e-05	0.00018856	protein_coding	NA	NA	Peroxidase superfamily protein
AT5G24100	Col	dre2-4	0.518289	1.4554	1.48959	5e-05	0.00018856	protein_coding	NA	NA	Leucine-rich repeat protein kinase family protein
AT5G24280	Col	dre2-4	1.31403	11.7733	3.16346	5e-05	0.00018856	protein_coding	GMI1	GAMMA-IRRADIATION AND MITOMYCIN C INDUCED 1	gamma-irradiation and mitomycin c induced 1
AT5G24640	Col	dre2-4	0.292955	2.14194	2.87017	0.00485	0.012135	protein_coding	NA	NA	hypothetical protein
AT5G24660	Col	dre2-4	8.67089	35.2971	2.0253	5e-05	0.00018856	protein_coding	LSU2	RESPONSE TO LOW SULFUR 2	response to low sulfur 2
AT5G24850	Col	dre2-4	7.7187	17.9746	1.21953	5e-05	0.00018856	protein_coding	CRY3	cryptochrome 3	cryptochrome 3
AT5G24900	Col	dre2-4	0.121206	0.396168	1.70865	0.0016	0.00450351	protein_coding	CYP714A2	cytochrome P450, family 714, subfamily A, polypeptide 2	cytochrome P450, family 714, subfamily A, polypeptide 2
AT5G24960	Col	dre2-4	0.142007	0.730276	2.36248	5e-05	0.00018856	protein_coding	CYP71A14	cytochrome P450, family 71, subfamily A, polypeptide 14	cytochrome P450, family 71, subfamily A, polypeptide 14
AT5G25090	Col	dre2-4	12.8273	27.994	1.12591	0.0002	0.000685997	protein_coding	ENODL13	early nodulin-like protein 13	early nodulin-like protein 13
AT5G25230	Col	dre2-4	0.148137	0.604766	2.02945	5e-05	0.00018856	protein_coding	NA	NA	Ribosomal protein S5/Elongation factor G/III/V family protein
AT5G25370	Col	dre2-4	0.697374	1.39494	1.0002	5e-05	0.00018856	protein_coding	PLDALPHA3	phospholipase D alpha 3	phospholipase D alpha 3
AT5G25380	Col	dre2-4	0.461937	0.924374	1.00078	0.00115	0.0033485	protein_coding	CYCA2;1	cyclin a2;1	cyclin a2;1
AT5G25970	Col	dre2-4	0.304134	1.22545	2.01053	5e-05	0.00018856	protein_coding	NA	NA	Core-2/I-branching beta-1,6-N-acetylglucosaminyltransferase family protein
AT5G26220	Col	dre2-4	4.72661	23.5283	2.31552	5e-05	0.00018856	protein_coding	NA	NA	ChaC-like family protein
AT5G26300	Col	dre2-4	0.129965	0.533108	2.03631	0.00345	0.00895902	protein_coding	NA	NA	TRAF-like family protein
AT5G26680	Col	dre2-4	5.5717	11.7026	1.07065	5e-05	0.00018856	protein_coding	NA	NA	5'-3' exonuclease family protein
AT5G26860	Col	dre2-4	5.35377	13.4622	1.33029	5e-05	0.00018856	protein_coding	LON1	lon protease 1	lon protease 1
AT5G27110	Col	dre2-4	0.732659	1.55513	1.08582	5e-05	0.00018856	protein_coding	NA	NA	Tetratricopeptide repeat (TPR)-like superfamily protein
AT5G27120	Col	dre2-4	10.3948	39.1105	1.91169	5e-05	0.00018856	protein_coding	NA	NA	NOP56-like pre RNA processing ribonucleoprotein
AT5G27330	Col	dre2-4	6.92273	16.8557	1.28382	5e-05	0.00018856	protein_coding	NA	NA	Prefoldin chaperone subunit family protein
AT5G27395	Col	dre2-4	8.16919	18.541	1.18245	5e-05	0.00018856	protein_coding	NA	NA	Mitochondrial inner membrane translocase complex, subunit Tim44-related protein
AT5G27680	Col	dre2-4	1.24548	2.71528	1.12439	5e-05	0.00018856	protein_coding	RECQSIM	RECQ helicase SIM	RECQ helicase SIM
AT5G27850	Col	dre2-4	200.542	457.346	1.18938	5e-05	0.00018856	protein_coding	NA	NA	Ribosomal protein L18e/L15 superfamily protein
AT5G28650	Col	dre2-4	0.335952	1.15786	1.78513	0.00025	0.000838689	protein_coding	WRKY74	WRKY DNA-binding protein 74	WRKY DNA-binding protein 74
AT5G33300	Col	dre2-4	2.23407	5.27774	1.24024	5e-05	0.00018856	protein_coding	NA	NA	chromosome-associated kinesin-like protein
AT5G36140	Col	dre2-4	0.151003	0.569836	1.91597	0.0075	0.0179169	protein_coding	CYP716A2	cytochrome P450, family 716, subfamily A, polypeptide 2	cytochrome P450, family 716, subfamily A, polypeptide 2
AT5G36960	Col	dre2-4	0.184081	1.27923	2.79686	0.0029	0.00767102	protein_coding	NA	NA	hypothetical protein
AT5G37180	Col	dre2-4	1.26574	2.54002	1.00486	5e-05	0.00018856	protein_coding	SUS5	sucrose synthase 5	sucrose synthase 5
AT5G37490	Col	dre2-4	0.167111	0.36109	1.11156	0.0192	0.0409879	protein_coding	NA	NA	ARM repeat superfamily protein
AT5G37550	Col	dre2-4	1.6965	3.89173	1.19785	5e-05	0.00018856	protein_coding	NA	NA	hypothetical protein
AT5G37770	Col	dre2-4	46.9873	94.3829	1.00626	5e-05	0.00018856	protein_coding	TCH2	TOUCH 2	EF hand calcium-binding protein family
AT5G37980	Col	dre2-4	0.318669	2.25031	2.81999	5e-05	0.00018856	protein_coding	NA	NA	Zinc-binding dehydrogenase family protein
AT5G38000	Col	dre2-4	1.31852	2.99976	1.18593	5e-05	0.00018856	protein_coding	NA	NA	Zinc-binding dehydrogenase family protein
AT5G38300	Col	dre2-4	2.42535	5.61008	1.20983	5e-05	0.00018856	protein_coding	NA	NA	homeobox Hox-B3-like protein
AT5G38530	Col	dre2-4	18.7842	39.4704	1.07125	5e-05	0.00018856	protein_coding	TSBtype2	tryptophan synthase beta type 2	tryptophan synthase beta type 2
AT5G38720	Col	dre2-4	7.23938	14.6866	1.02056	5e-05	0.00018856	protein_coding	NA	NA	ribosomal RNA-processing 7 protein
AT5G38790	Col	dre2-4	0.520594	1.40265	1.42993	0.006	0.0146897	protein_coding	NA	NA	hypothetical protein
AT5G38820	Col	dre2-4	0.101945	2.39353	4.55328	5e-05	0.00018856	protein_coding	NA	NA	Transmembrane amino acid transporter family protein
AT5G38890	Col	dre2-4	5.20798	14.9554	1.52187	5e-05	0.00018856	protein_coding	NA	NA	Nucleic acid-binding, OB-fold-like protein
AT5G38940	Col	dre2-4	11.2041	23.8379	1.08923	5e-05	0.00018856	protein_coding	NA	NA	RmlC-like cupins superfamily protein
AT5G39220	Col	dre2-4	0.560031	1.62276	1.53487	5e-05	0.00018856	protein_coding	NA	NA	alpha/beta-Hydrolases superfamily protein
AT5G39580	Col	dre2-4	2.68457	8.33723	1.63488	5e-05	0.00018856	protein_coding	NA	NA	Peroxidase superfamily protein
AT5G39740	Col	dre2-4	201.328	404.602	1.00695	5e-05	0.00018856	protein_coding	RPL5B	ribosomal protein L5 B	ribosomal protein L5 B
AT5G39820	Col	dre2-4	0.0918761	0.357878	1.96171	0.00615	0.0150133	protein_coding	NAC094	NAC domain containing protein 94	NAC domain containing protein 94
AT5G39840	Col	dre2-4	2.34673	5.56789	1.24648	5e-05	0.00018856	protein_coding	NA	NA	ATP-dependent RNA helicase
AT5G40000	Col	dre2-4	0.259499	0.623726	1.26518	0.00085	0.00254511	protein_coding	NA	NA	P-loop containing nucleoside triphosphate hydrolases superfamily protein
AT5G40030	Col	dre2-4	0.713161	1.88469	1.40203	5e-05	0.00018856	protein_coding	NA	NA	Protein kinase superfamily protein
AT5G40590	Col	dre2-4	1.81546	9.63743	2.40831	5e-05	0.00018856	protein_coding	NA	NA	Cysteine/Histidine-rich C1 domain family protein
AT5G40770	Col	dre2-4	28.7832	73.4988	1.35249	5e-05	0.00018856	protein_coding	PHB3	prohibitin 3	prohibitin 3
AT5G40800	Col	dre2-4	0.565102	1.81339	1.6821	5e-05	0.00018856	protein_coding	NA	NA	hypothetical protein
AT5G40850	Col	dre2-4	41.4342	83.7807	1.01579	5e-05	0.00018856	protein_coding	UPM1	urophorphyrin methylase 1	urophorphyrin methylase 1
AT5G40980	Col	dre2-4	4.47855	12.0292	1.42544	5e-05	0.00018856	protein_coding	NA	NA	AT.I.24-6 protein, putative (DUF 3339)
AT5G41280	Col	dre2-4	0.123562	0.415421	1.74933	0.0231	0.0481573	protein_coding	NA	NA	Receptor-like protein kinase-related family protein
AT5G41315	Col	dre2-4	0.195498	0.821421	2.07097	5e-05	0.00018856	protein_coding	GL3	GLABROUS 3	basic helix-loop-helix (bHLH) DNA-binding superfamily protein
AT5G41380	Col	dre2-4	0.318131	1.12824	1.82638	5e-05	0.00018856	protein_coding	NA	NA	CCT motif family protein
AT5G41470	Col	dre2-4	0.647758	1.40736	1.11947	0.00125	0.00360941	protein_coding	NA	NA	Nuclear transport factor 2 (NTF2) family protein
AT5G41670	Col	dre2-4	41.844	192.295	2.20023	5e-05	0.00018856	protein_coding	NA	NA	6-phosphogluconate dehydrogenase family protein
AT5G41763	Col	dre2-4	0	0.850796	Inf	5e-05	0.00018856	protein_coding	NA	NA	hypothetical protein
AT5G42150	Col	dre2-4	8.73804	20.327	1.21801	5e-05	0.00018856	protein_coding	NA	NA	Glutathione S-transferase family protein
AT5G42630	Col	dre2-4	1.03557	2.25263	1.12119	5e-05	0.00018856	protein_coding	ATS	ABERRANT TESTA SHAPE	Homeodomain-like superfamily protein
AT5G42700	Col	dre2-4	1.13672	3.38195	1.57298	5e-05	0.00018856	protein_coding	NA	NA	AP2/B3-like transcriptional factor family protein
AT5G42760	Col	dre2-4	4.82565	11.5863	1.26363	0.00015	0.000527145	protein_coding	NA	NA	Leucine carboxyl methyltransferase
AT5G42800	Col	dre2-4	4.09049	331.949	6.34255	5e-05	0.00018856	protein_coding	DFR	dihydroflavonol 4-reductase	dihydroflavonol 4-reductase
AT5G42860	Col	dre2-4	4.28519	9.13292	1.09172	5e-05	0.00018856	protein_coding	NA	NA	late embryogenesis abundant protein, group 2
AT5G43030	Col	dre2-4	0.235942	0.701732	1.57249	0.0002	0.000685997	protein_coding	NA	NA	Cysteine/Histidine-rich C1 domain family protein
AT5G43380	Col	dre2-4	1.73613	5.65205	1.7029	5e-05	0.00018856	protein_coding	TOPP6	type one serine/threonine protein phosphatase 6	type one serine/threonine protein phosphatase 6
AT5G43420	Col	dre2-4	2.67572	5.48513	1.0356	5e-05	0.00018856	protein_coding	NA	NA	RING/U-box superfamily protein
AT5G43530	Col	dre2-4	0.11727	0.4362	1.89516	5e-05	0.00018856	protein_coding	NA	NA	Helicase protein with RING/U-box domain-containing protein
AT5G43890	Col	dre2-4	0.278534	1.32159	2.24635	5e-05	0.00018856	protein_coding	YUC5	YUCCA5	Flavin-binding monooxygenase family protein
AT5G44110	Col	dre2-4	13.203	31.4141	1.25054	5e-05	0.00018856	protein_coding	ABCI21	ATP-binding cassette A21	P-loop containing nucleoside triphosphate hydrolases superfamily protein
AT5G45070	Col	dre2-4	1.89515	18.0782	3.25386	5e-05	0.00018856	protein_coding	PP2-A8	phloem protein 2-A8	phloem protein 2-A8
AT5G45080	Col	dre2-4	0.965891	5.48823	2.50641	5e-05	0.00018856	protein_coding	PP2-A6	phloem protein 2-A6	phloem protein 2-A6
AT5G45090	Col	dre2-4	0.110545	0.353902	1.67872	0.0103	0.0238253	protein_coding	PP2-A7	phloem protein 2-A7	phloem protein 2-A7
AT5G45095	Col	dre2-4	0.158854	0.436356	1.4578	0.01485	0.0328659	protein_coding	NA	NA	hypothetical protein
AT5G45140	Col	dre2-4	4.25409	8.79631	1.04805	5e-05	0.00018856	protein_coding	NRPC2	nuclear RNA polymerase C2	nuclear RNA polymerase C2
AT5G45200	Col	dre2-4	0.0761327	0.361304	2.24663	5e-05	0.00018856	protein_coding	NA	NA	Disease resistance protein (TIR-NBS-LRR class) family
AT5G45210	Col	dre2-4	0.325286	1.11311	1.77482	5e-05	0.00018856	protein_coding	NA	NA	Disease resistance protein (TIR-NBS-LRR class) family
AT5G45340	Col	dre2-4	1.89847	8.86452	2.22321	5e-05	0.00018856	protein_coding	CYP707A3	cytochrome P450, family 707, subfamily A, polypeptide 3	cytochrome P450, family 707, subfamily A, polypeptide 3
AT5G45580	Col	dre2-4	0.797706	1.86665	1.22652	5e-05	0.00018856	protein_coding	NA	NA	Homeodomain-like superfamily protein
AT5G45630	Col	dre2-4	0.682085	5.36771	2.97628	5e-05	0.00018856	protein_coding	NA	NA	senescence regulator (Protein of unknown function, DUF584)
AT5G45700	Col	dre2-4	4.79282	11.9237	1.31489	5e-05	0.00018856	protein_coding	NA	NA	Haloacid dehalogenase-like hydrolase (HAD) superfamily protein
AT5G45775	Col	dre2-4	130.162	266.583	1.03428	5e-05	0.00018856	protein_coding	NA	NA	Ribosomal L5P family protein
AT5G45920	Col	dre2-4	2.55116	5.81136	1.18772	5e-05	0.00018856	protein_coding	NA	NA	SGNH hydrolase-type esterase superfamily protein
AT5G46060	Col	dre2-4	0.292366	0.826697	1.49958	0.0066	0.0159569	protein_coding	NA	NA	spastin, putative (Protein of unknown function, DUF599)
AT5G46140	Col	dre2-4	0.301788	1.99821	2.7271	5e-05	0.00018856	protein_coding	NA	NA	hypothetical protein (DUF295)
AT5G46590	Col	dre2-4	0.598472	1.19966	1.00327	0.00115	0.0033485	protein_coding	NAC096	NAC domain containing protein 96	NAC domain containing protein 96
AT5G46600	Col	dre2-4	0.563385	2.44747	2.11909	5e-05	0.00018856	protein_coding	NA	NA	aluminum activated malate transporter family protein
AT5G46710	Col	dre2-4	13.8421	29.5213	1.09269	5e-05	0.00018856	protein_coding	NA	NA	PLATZ transcription factor family protein
AT5G46730	Col	dre2-4	2.65281	5.63876	1.08786	5e-05	0.00018856	protein_coding	NA	NA	glycine-rich protein
AT5G47130	Col	dre2-4	0.823615	2.34088	1.50701	0.0001	0.000362676	protein_coding	NA	NA	Bax inhibitor-1 family protein
AT5G47230	Col	dre2-4	7.59166	21.4122	1.49595	5e-05	0.00018856	protein_coding	ERF5	ethylene responsive element binding factor 5	ethylene responsive element binding factor 5
AT5G47910	Col	dre2-4	15.3106	32.5572	1.08844	5e-05	0.00018856	protein_coding	RBOHD	respiratory burst oxidase homologue D	respiratory burst oxidase homologue D
AT5G48070	Col	dre2-4	2.82133	16.2568	2.5266	5e-05	0.00018856	protein_coding	XTH20	xyloglucan endotransglucosylase/hydrolase 20	xyloglucan endotransglucosylase/hydrolase 20
AT5G48240	Col	dre2-4	10.9215	23.9384	1.13216	5e-05	0.00018856	protein_coding	NA	NA	Rrp15p protein
AT5G48310	Col	dre2-4	1.80249	4.96091	1.46061	5e-05	0.00018856	protein_coding	NA	NA	portal protein
AT5G48430	Col	dre2-4	0.64385	1.54818	1.26578	5e-05	0.00018856	protein_coding	NA	NA	Eukaryotic aspartyl protease family protein
AT5G48650	Col	dre2-4	0.68635	1.38336	1.01116	5e-05	0.00018856	protein_coding	NA	NA	Nuclear transport factor 2 (NTF2) family protein with RNA binding (RRM-RBD-RNP motifs) domain-containing protein
AT5G48690	Col	dre2-4	0.6028	1.24337	1.04451	0.00025	0.000838689	protein_coding	NA	NA	ubiquitin-associated (UBA)/TS-N domain protein
AT5G48720	Col	dre2-4	5.06317	11.4826	1.18134	5e-05	0.00018856	protein_coding	XRI1	X-RAY INDUCED TRANSCRIPT 1	x-ray induced transcript 1
AT5G48850	Col	dre2-4	5.01539	30.1964	2.58994	5e-05	0.00018856	protein_coding	ATSDI1	SULPHUR DEFICIENCY-INDUCED 1	Tetratricopeptide repeat (TPR)-like superfamily protein
AT5G48880	Col	dre2-4	55.6514	146.652	1.3979	5e-05	0.00018856	protein_coding	KAT5	3-KETO-ACYL-COENZYME A THIOLASE 5	peroxisomal 3-keto-acyl-CoA thiolase 2
AT5G48940	Col	dre2-4	0.792207	2.47429	1.64307	5e-05	0.00018856	protein_coding	NA	NA	Leucine-rich repeat transmembrane protein kinase family protein
AT5G49110	Col	dre2-4	0.592674	1.49369	1.33357	5e-05	0.00018856	protein_coding	NA	NA	fanconi anemia group I-like protein
AT5G49130	Col	dre2-4	0.143499	0.562636	1.97116	0.0007	0.00213365	protein_coding	NA	NA	MATE efflux family protein
AT5G49270	Col	dre2-4	0.967263	2.08291	1.10662	5e-05	0.00018856	protein_coding	SHV2	SHAVEN 2	COBRA-like extracellular glycosyl-phosphatidyl inositol-anchored protein family
AT5G49330	Col	dre2-4	1.07613	3.56685	1.7288	5e-05	0.00018856	protein_coding	MYB111	myb domain protein 111	myb domain protein 111
AT5G49520	Col	dre2-4	2.33761	4.67962	1.00135	5e-05	0.00018856	protein_coding	WRKY48	WRKY DNA-binding protein 48	WRKY DNA-binding protein 48
AT5G49560	Col	dre2-4	1.96645	5.32191	1.43635	5e-05	0.00018856	protein_coding	NA	NA	Putative methyltransferase family protein
AT5G49770	Col	dre2-4	0.606758	1.24738	1.0397	5e-05	0.00018856	protein_coding	NA	NA	Leucine-rich repeat protein kinase family protein
AT5G49850	Col	dre2-4	1.52669	6.49823	2.08964	5e-05	0.00018856	protein_coding	NA	NA	Mannose-binding lectin superfamily protein
AT5G49870	Col	dre2-4	0.268397	0.94198	1.81133	5e-05	0.00018856	protein_coding	NA	NA	Mannose-binding lectin superfamily protein
AT5G50120	Col	dre2-4	0.798347	1.86831	1.22665	5e-05	0.00018856	protein_coding	NA	NA	Transducin/WD40 repeat-like superfamily protein
AT5G50175	Col	dre2-4	0.438911	1.17723	1.4234	0.00345	0.00895902	protein_coding	NA	NA	transmembrane protein
AT5G50200	Col	dre2-4	15.9649	36.9457	1.2105	5e-05	0.00018856	protein_coding	WR3	WOUND-RESPONSIVE 3	nitrate transmembrane transporter
AT5G50260	Col	dre2-4	0.342364	1.48333	2.11523	5e-05	0.00018856	protein_coding	CEP1	cysteine endopeptidase 1	Cysteine proteinases superfamily protein
AT5G50300	Col	dre2-4	0.363997	1.33549	1.87537	5e-05	0.00018856	protein_coding	AZG2	AZA-GUANINE RESISTANT2	Xanthine/uracil permease family protein
AT5G50443	Col	dre2-4	0.554125	1.67105	1.59247	0.00075	0.00227244	protein_coding	NA	NA	transmembrane protein
AT5G50800	Col	dre2-4	4.12557	26.8644	2.70303	5e-05	0.00018856	protein_coding	SWEET13	NA	Nodulin MtN3 family protein
AT5G50890	Col	dre2-4	2.19589	4.98728	1.18344	5e-05	0.00018856	protein_coding	NA	NA	alpha/beta-Hydrolases superfamily protein
AT5G51190	Col	dre2-4	7.78271	20.5003	1.3973	0.0003	0.000989878	protein_coding	NA	NA	Integrase-type DNA-binding superfamily protein
AT5G51220	Col	dre2-4	11.0248	23.6308	1.09992	5e-05	0.00018856	protein_coding	NA	NA	ubiquinol-cytochrome C chaperone family protein
AT5G51310	Col	dre2-4	0.490223	1.86941	1.93107	5e-05	0.00018856	protein_coding	NA	NA	2-oxoglutarate (2OG) and Fe(II)-dependent oxygenase superfamily protein
AT5G51500	Col	dre2-4	0.381399	1.22627	1.6849	5e-05	0.00018856	protein_coding	NA	NA	Plant invertase/pectin methylesterase inhibitor superfamily
AT5G51550	Col	dre2-4	34.6396	71.2869	1.04121	5e-05	0.00018856	protein_coding	EXL3	EXORDIUM like 3	EXORDIUM like 3
AT5G51920	Col	dre2-4	0.430736	1.19826	1.47606	5e-05	0.00018856	protein_coding	NA	NA	Pyridoxal phosphate (PLP)-dependent transferases superfamily protein
AT5G52020	Col	dre2-4	0.582885	1.20947	1.0531	0.0019	0.00525394	protein_coding	NA	NA	Integrase-type DNA-binding superfamily protein
AT5G52050	Col	dre2-4	1.38754	3.19449	1.20305	5e-05	0.00018856	protein_coding	NA	NA	MATE efflux family protein
AT5G52300	Col	dre2-4	0.278984	0.679402	1.28408	5e-05	0.00018856	protein_coding	LTI65	LOW-TEMPERATURE-INDUCED 65	CAP160 protein
AT5G52310	Col	dre2-4	26.1022	62.9224	1.2694	5e-05	0.00018856	protein_coding	LTI78	LOW-TEMPERATURE-INDUCED 78	low-temperature-responsive protein 78 (LTI78) / desiccation-responsive protein 29A (RD29A)
AT5G53240	Col	dre2-4	0	0.870651	Inf	5e-05	0.00018856	protein_coding	NA	NA	hypothetical protein (DUF295)
AT5G53290	Col	dre2-4	1.53849	4.74315	1.62433	5e-05	0.00018856	protein_coding	CRF3	cytokinin response factor 3	cytokinin response factor 3
AT5G53320	Col	dre2-4	1.55133	3.19096	1.04048	0.0073	0.0174965	protein_coding	NA	NA	Leucine-rich repeat protein kinase family protein
AT5G53420	Col	dre2-4	31.7101	93.5816	1.56128	5e-05	0.00018856	protein_coding	NA	NA	CCT motif family protein
AT5G53450	Col	dre2-4	43.4277	246.602	2.5055	5e-05	0.00018856	protein_coding	ORG1	OBP3-responsive gene 1	OBP3-responsive protein 1
AT5G53700	Col	dre2-4	0.246081	0.769707	1.64518	0.00115	0.0033485	protein_coding	NA	NA	RNA-binding (RRM/RBD/RNP motifs) family protein
AT5G53820	Col	dre2-4	2.58183	8.16767	1.66153	5e-05	0.00018856	protein_coding	NA	NA	Late embryogenesis abundant protein (LEA) family protein
AT5G54020	Col	dre2-4	0.828757	1.65904	1.00133	5e-05	0.00018856	protein_coding	NA	NA	Cysteine/Histidine-rich C1 domain family protein
AT5G54060	Col	dre2-4	0.758908	50.0578	6.04353	5e-05	0.00018856	protein_coding	UF3GT	UDP-glucose:flavonoid 3-o-glucosyltransferase	UDP-glucose:flavonoid 3-o-glucosyltransferase
AT5G54100	Col	dre2-4	7.69148	15.5882	1.01912	5e-05	0.00018856	protein_coding	NA	NA	SPFH/Band 7/PHB domain-containing membrane-associated protein family
AT5G54370	Col	dre2-4	5.12596	16.7467	1.70799	5e-05	0.00018856	protein_coding	NA	NA	Late embryogenesis abundant (LEA) protein-like protein
AT5G54490	Col	dre2-4	3.3379	8.78342	1.39584	5e-05	0.00018856	protein_coding	PBP1	pinoid-binding protein 1	pinoid-binding protein 1
AT5G54800	Col	dre2-4	24.9282	53.1378	1.09196	5e-05	0.00018856	protein_coding	GPT1	glucose 6-phosphate/phosphate translocator 1	glucose 6-phosphate/phosphate translocator 1
AT5G54970	Col	dre2-4	9.08538	20.3904	1.16627	5e-05	0.00018856	protein_coding	NA	NA	hypothetical protein
AT5G55110	Col	dre2-4	0.225534	1.83324	3.02298	5e-05	0.00018856	protein_coding	NA	NA	Stigma-specific Stig1 family protein
AT5G55180	Col	dre2-4	16.8612	40.3195	1.25777	5e-05	0.00018856	protein_coding	NA	NA	O-Glycosyl hydrolases family 17 protein
AT5G55200	Col	dre2-4	6.3035	15.7915	1.32492	5e-05	0.00018856	protein_coding	MGE1	mitochondrial GrpE 1	Co-chaperone GrpE family protein
AT5G55270	Col	dre2-4	0.0858976	1.2961	3.91542	0.00065	0.00199571	protein_coding	NA	NA	hypothetical protein (DUF295)
AT5G55520	Col	dre2-4	2.70031	6.60155	1.28968	5e-05	0.00018856	protein_coding	NA	NA	kinesin-like protein
AT5G55830	Col	dre2-4	0.987989	2.03103	1.03965	5e-05	0.00018856	protein_coding	NA	NA	Concanavalin A-like lectin protein kinase family protein
AT5G55920	Col	dre2-4	9.44827	21.4507	1.1829	5e-05	0.00018856	protein_coding	OLI2	OLIGOCELLULA 2	S-adenosyl-L-methionine-dependent methyltransferases superfamily protein
AT5G55950	Col	dre2-4	0.814593	2.16997	1.41352	5e-05	0.00018856	protein_coding	NA	NA	Nucleotide/sugar transporter family protein
AT5G56000	Col	dre2-4	8.52069	17.3816	1.02852	5e-05	0.00018856	protein_coding	Hsp81.4	HEAT SHOCK PROTEIN 81.4	HEAT SHOCK PROTEIN 81.4
AT5G56030	Col	dre2-4	60.1066	133.568	1.15198	5e-05	0.00018856	protein_coding	HSP81-2	heat shock protein 81-2	heat shock protein 81-2
AT5G56080	Col	dre2-4	5.41076	64.7318	3.58057	5e-05	0.00018856	protein_coding	NAS2	nicotianamine synthase 2	nicotianamine synthase 2
AT5G56090	Col	dre2-4	6.78501	14.2407	1.0696	5e-05	0.00018856	protein_coding	COX15	cytochrome c oxidase 15	cytochrome c oxidase 15
AT5G56200	Col	dre2-4	0.145335	0.429398	1.56294	0.002	0.00550195	protein_coding	NA	NA	C2H2 type zinc finger transcription factor family
AT5G56320	Col	dre2-4	2.03525	6.96138	1.77416	5e-05	0.00018856	protein_coding	EXPA14	expansin A14	expansin A14
AT5G56350	Col	dre2-4	26.4655	55.8662	1.07786	5e-05	0.00018856	protein_coding	NA	NA	Pyruvate kinase family protein
AT5G56500	Col	dre2-4	12.3557	33.6626	1.44597	5e-05	0.00018856	protein_coding	Cpn60beta3	chaperonin-60beta3	TCP-1/cpn60 chaperonin family protein
AT5G56580	Col	dre2-4	2.62932	7.80828	1.57032	5e-05	0.00018856	protein_coding	MKK6	MAP kinase kinase 6	MAP kinase kinase 6
AT5G56720	Col	dre2-4	1.50911	3.42367	1.18185	5e-05	0.00018856	protein_coding	c-NAD-MDH3	cytosolic-NAD-dependent malate dehydrogenase 3	Lactate/malate dehydrogenase family protein
AT5G56840	Col	dre2-4	1.05299	6.5173	2.62978	5e-05	0.00018856	protein_coding	NA	NA	myb-like transcription factor family protein
AT5G56970	Col	dre2-4	0.0571844	0.376886	2.72044	0.0055	0.0135888	protein_coding	CKX3	cytokinin oxidase 3	cytokinin oxidase 3
AT5G57090	Col	dre2-4	2.98651	11.581	1.95523	5e-05	0.00018856	protein_coding	EIR1	ETHYLENE INSENSITIVE ROOT 1	Auxin efflux carrier family protein
AT5G57390	Col	dre2-4	1.34328	2.78788	1.05341	5e-05	0.00018856	protein_coding	AIL5	AINTEGUMENTA-like 5	AINTEGUMENTA-like 5
AT5G57500	Col	dre2-4	0.573954	1.57372	1.45517	5e-05	0.00018856	protein_coding	NA	NA	Galactosyltransferase family protein
AT5G57920	Col	dre2-4	0.300692	0.702319	1.22384	0.01145	0.0261781	protein_coding	ENODL10	early nodulin-like protein 10	early nodulin-like protein 10
AT5G58400	Col	dre2-4	0.241259	0.602866	1.32125	0.0079	0.0187496	protein_coding	NA	NA	Peroxidase superfamily protein
AT5G58420	Col	dre2-4	114.013	245.589	1.10705	5e-05	0.00018856	protein_coding	NA	NA	Ribosomal protein S4 (RPS4A) family protein
AT5G58610	Col	dre2-4	0.130973	1.81451	3.79224	5e-05	0.00018856	protein_coding	NA	NA	PHD finger transcription factor
AT5G58750	Col	dre2-4	0.932731	2.31786	1.31326	5e-05	0.00018856	protein_coding	NA	NA	NAD(P)-binding Rossmann-fold superfamily protein
AT5G58784	Col	dre2-4	0.178177	0.70224	1.97865	0.0004	0.00128646	protein_coding	NA	NA	Undecaprenyl pyrophosphate synthetase family protein
AT5G59240	Col	dre2-4	0.763892	3.8383	2.32903	5e-05	0.00018856	protein_coding	NA	NA	Ribosomal protein S8e family protein
AT5G59310	Col	dre2-4	1.3075	4.36045	1.73766	5e-05	0.00018856	protein_coding	LTP4	lipid transfer protein 4	lipid transfer protein 4
AT5G59320	Col	dre2-4	8.73811	34.1457	1.96631	5e-05	0.00018856	protein_coding	LTP3	lipid transfer protein 3	lipid transfer protein 3
AT5G59330	Col	dre2-4	3.10155	9.57028	1.62557	5e-05	0.00018856	protein_coding	NA	NA	Bifunctional inhibitor/lipid-transfer protein/seed storage 2S albumin superfamily protein
AT5G59390	Col	dre2-4	0.076539	0.556699	2.86263	5e-05	0.00018856	protein_coding	NA	NA	XH/XS domain-containing protein
AT5G59820	Col	dre2-4	5.94893	17.6994	1.573	5e-05	0.00018856	protein_coding	RHL41	RESPONSIVE TO HIGH LIGHT 41	C2H2-type zinc finger family protein
AT5G59850	Col	dre2-4	128.517	261.264	1.02355	5e-05	0.00018856	protein_coding	NA	NA	Ribosomal protein S8 family protein
AT5G60040	Col	dre2-4	2.33414	10.522	2.17245	5e-05	0.00018856	protein_coding	NRPC1	nuclear RNA polymerase C1	nuclear RNA polymerase C1
AT5G60250	Col	dre2-4	0.212849	6.51432	4.93572	5e-05	0.00018856	protein_coding	NA	NA	zinc finger (C3HC4-type RING finger) family protein
AT5G60335	Col	dre2-4	0.743395	2.26399	1.60667	0.0001	0.000362676	protein_coding	NA	NA	hydroxyacyl-thioester dehydratase type-like protein
AT5G60520	Col	dre2-4	0.960159	3.19293	1.73353	5e-05	0.00018856	protein_coding	NA	NA	Late embryogenesis abundant (LEA) protein-like protein
AT5G60530	Col	dre2-4	1.85473	9.2493	2.31813	5e-05	0.00018856	protein_coding	NA	NA	late embryogenesis abundant protein-related / LEA protein-like protein
AT5G60730	Col	dre2-4	0.468326	2.70692	2.53107	5e-05	0.00018856	protein_coding	NA	NA	Anion-transporting ATPase
AT5G60760	Col	dre2-4	0.497043	1.32469	1.41421	5e-05	0.00018856	protein_coding	NA	NA	P-loop containing nucleoside triphosphate hydrolases superfamily protein
AT5G60780	Col	dre2-4	0.328074	0.670768	1.03179	0.0027	0.00720121	protein_coding	NRT2.3	nitrate transporter 2.3	nitrate transporter 2.3
AT5G61000	Col	dre2-4	5.51431	11.7006	1.08534	5e-05	0.00018856	protein_coding	RPA70D	NA	Replication factor-A protein 1-like protein
AT5G61030	Col	dre2-4	9.65598	31.5426	1.70781	5e-05	0.00018856	protein_coding	GR-RBP3	glycine-rich RNA-binding protein 3	glycine-rich RNA-binding protein 3
AT5G61170	Col	dre2-4	97.1203	218.213	1.16789	5e-05	0.00018856	protein_coding	NA	NA	Ribosomal protein S19e family protein
AT5G61412	Col	dre2-4	0.20376	0.92918	2.18909	0.0075	0.0179169	protein_coding	NA	NA	hypothetical protein
AT5G61600	Col	dre2-4	12.1985	30.5643	1.32515	5e-05	0.00018856	protein_coding	ERF104	ethylene response factor 104	ethylene response factor 104
AT5G62210	Col	dre2-4	9.592	56.3468	2.55443	5e-05	0.00018856	protein_coding	NA	NA	Embryo-specific protein 3, (ATS3)
AT5G62230	Col	dre2-4	1.68623	3.74659	1.15177	5e-05	0.00018856	protein_coding	ERL1	ERECTA-like 1	ERECTA-like 1
AT5G62440	Col	dre2-4	9.82962	20.3948	1.05299	5e-05	0.00018856	protein_coding	NA	NA	EMB514 (DUF3223)
AT5G62960	Col	dre2-4	3.60568	8.34818	1.21119	5e-05	0.00018856	protein_coding	NA	NA	UDP-N-acetylglucosamine-N-acetylmuramyl-pyrophosphoryl-undecaprenol N-acetylglucosamine protein
AT5G63530	Col	dre2-4	19.8287	44.2197	1.1571	5e-05	0.00018856	protein_coding	FP3	farnesylated protein 3	farnesylated protein 3
AT5G63660	Col	dre2-4	1.68552	5.19437	1.62376	5e-05	0.00018856	protein_coding	PDF2.5	NA	Scorpion toxin-like knottin superfamily protein
AT5G64060	Col	dre2-4	0.58015	5.84535	3.33279	5e-05	0.00018856	protein_coding	NAC103	NAC domain containing protein 103	NAC domain containing protein 103
AT5G64080	Col	dre2-4	9.31016	21.5261	1.20921	5e-05	0.00018856	protein_coding	XYP1	xylogen protein 1	Bifunctional inhibitor/lipid-transfer protein/seed storage 2S albumin superfamily protein
AT5G64310	Col	dre2-4	31.2749	69.3315	1.14851	5e-05	0.00018856	protein_coding	AGP1	arabinogalactan protein 1	arabinogalactan protein 1
AT5G64550	Col	dre2-4	8.86329	20.1767	1.18678	5e-05	0.00018856	protein_coding	NA	NA	loricrin-like protein
AT5G64620	Col	dre2-4	15.6812	32.3796	1.04605	5e-05	0.00018856	protein_coding	C/VIF2	cell wall / vacuolar inhibitor of fructosidase 2	cell wall / vacuolar inhibitor of fructosidase 2
AT5G64710	Col	dre2-4	0.709075	1.49265	1.07387	5e-05	0.00018856	protein_coding	NA	NA	Putative endonuclease or glycosyl hydrolase
AT5G64990	Col	dre2-4	0.505045	1.67028	1.72561	5e-05	0.00018856	protein_coding	RABH1a	RAB GTPase homolog H1A	RAB GTPase homolog H1A
AT5G65070	Col	dre2-4	1.88311	4.2867	1.18675	5e-05	0.00018856	protein_coding	MAF4	MADS AFFECTING FLOWERING 4	K-box region and MADS-box transcription factor family protein
AT5G65080	Col	dre2-4	6.68447	20.4977	1.61658	5e-05	0.00018856	protein_coding	MAF5	MADS AFFECTING FLOWERING 5	K-box region/MADS-box transcription factor family protein
AT5G65090	Col	dre2-4	0.938784	2.18078	1.21598	5e-05	0.00018856	protein_coding	BST1	BRISTLED 1	DNAse I-like superfamily protein
AT5G65340	Col	dre2-4	0.250406	0.68501	1.45186	0.0059	0.0144708	protein_coding	NA	NA	MIZU-KUSSEI-like protein (Protein of unknown function, DUF617)
AT5G65420	Col	dre2-4	2.69343	9.06607	1.75103	5e-05	0.00018856	protein_coding	CYCD4;1	CYCLIN D4;1	CYCLIN D4;1
AT5G65510	Col	dre2-4	0.809921	1.72724	1.09261	5e-05	0.00018856	protein_coding	AIL7	AINTEGUMENTA-like 7	AINTEGUMENTA-like 7
AT5G65980	Col	dre2-4	0.485301	1.50548	1.63328	5e-05	0.00018856	protein_coding	NA	NA	Auxin efflux carrier family protein
AT5G66230	Col	dre2-4	7.16218	16.7	1.22137	5e-05	0.00018856	protein_coding	NA	NA	Chalcone-flavanone isomerase family protein
AT5G66280	Col	dre2-4	3.15786	7.98229	1.33785	5e-05	0.00018856	protein_coding	GMD1	GDP-D-mannose 4,6-dehydratase 1	GDP-D-mannose 4,6-dehydratase 1
AT5G66540	Col	dre2-4	6.02589	14.2398	1.24068	5e-05	0.00018856	protein_coding	NA	NA	U3 small nucleolar ribonucleoprotein
AT5G66650	Col	dre2-4	1.40633	3.87367	1.46176	5e-05	0.00018856	protein_coding	NA	NA	calcium uniporter (DUF607)
AT5G66760	Col	dre2-4	42.2238	92.1582	1.12605	5e-05	0.00018856	protein_coding	SDH1-1	succinate dehydrogenase 1-1	succinate dehydrogenase 1-1
AT5G66780	Col	dre2-4	0.129531	0.901154	2.79848	0.0047	0.0118232	protein_coding	NA	NA	late embryogenesis abundant protein
AT5G66815	Col	dre2-4	2.10474	4.75713	1.17645	0.0002	0.000685997	protein_coding	NA	NA	transmembrane protein
AT5G66830	Col	dre2-4	0.17274	0.452028	1.38781	0.009	0.0210926	protein_coding	NA	NA	F-box protein (DUF295)
AT5G66840	Col	dre2-4	0.655345	1.49722	1.19196	5e-05	0.00018856	protein_coding	NA	NA	SAP domain-containing protein
AT5G66870	Col	dre2-4	1.89285	3.88547	1.03753	5e-05	0.00018856	protein_coding	ASL1	ASYMMETRIC LEAVES 2-like 1	ASYMMETRIC LEAVES 2-like 1
AT5G66940	Col	dre2-4	0.780108	1.93157	1.30803	0.0005	0.00157859	protein_coding	NA	NA	Dof-type zinc finger DNA-binding family protein
AT5G66985	Col	dre2-4	7.75133	18.0087	1.21617	5e-05	0.00018856	protein_coding	NA	NA	hypothetical protein
AT5G67200	Col	dre2-4	3.92871	7.90586	1.00886	5e-05	0.00018856	protein_coding	NA	NA	Leucine-rich repeat protein kinase family protein
AT5G67270	Col	dre2-4	4.85584	10.2489	1.07767	5e-05	0.00018856	protein_coding	EB1C	end binding protein 1C	end binding protein 1C
AT5G67300	Col	dre2-4	18.8657	38.7093	1.03692	5e-05	0.00018856	protein_coding	MYBR1	myb domain protein r1	myb domain protein r1
AT5G67330	Col	dre2-4	18.2669	57.0645	1.64336	5e-05	0.00018856	protein_coding	NRAMP4	natural resistance associated macrophage protein 4	natural resistance associated macrophage protein 4
AT5G67460	Col	dre2-4	3.35007	7.05823	1.07512	5e-05	0.00018856	protein_coding	NA	NA	O-Glycosyl hydrolases family 17 protein

## Sheet: Down-regulated
List of downregulated genes in dre2-4 identified by RNA-seq.
ID	sample_1	sample_2	value_1	value_2	log2_fold_change	p_value	q_value	locus_type	symbol	full_name	Note
AT1G01180	Col	dre2-4	10.4184	4.89258	-1.09047	5e-05	0.00018856	protein_coding	NA	NA	S-adenosyl-L-methionine-dependent methyltransferases superfamily protein
AT1G01190	Col	dre2-4	2.28072	0.67933	-1.7473	5e-05	0.00018856	protein_coding	CYP78A8	cytochrome P450, family 78, subfamily A, polypeptide 8	cytochrome P450, family 78, subfamily A, polypeptide 8
AT1G01240	Col	dre2-4	36.842	8.34978	-2.14154	5e-05	0.00018856	protein_coding	NA	NA	transmembrane protein
AT1G01250	Col	dre2-4	6.91297	3.27367	-1.0784	5e-05	0.00018856	protein_coding	NA	NA	Integrase-type DNA-binding superfamily protein
AT1G01390	Col	dre2-4	2.99456	1.44761	-1.04867	5e-05	0.00018856	protein_coding	NA	NA	UDP-Glycosyltransferase superfamily protein
AT1G01620	Col	dre2-4	243.303	114.911	-1.08223	5e-05	0.00018856	protein_coding	PIP1C	plasma membrane intrinsic protein 1C	plasma membrane intrinsic protein 1C
AT1G01680	Col	dre2-4	1.00137	0.337133	-1.57059	0.0003	0.000989878	protein_coding	PUB54	plant U-box 54	plant U-box 54
AT1G01770	Col	dre2-4	16.821	7.89121	-1.09194	5e-05	0.00018856	protein_coding	NA	NA	propionyl-CoA carboxylase
AT1G02065	Col	dre2-4	1.69665	0.682692	-1.31338	5e-05	0.00018856	protein_coding	SPL8	squamosa promoter binding protein-like 8	squamosa promoter binding protein-like 8
AT1G02070	Col	dre2-4	0.750487	0.258528	-1.53751	0.01685	0.036669	protein_coding	NA	NA	zinc ion-binding protein
AT1G02190	Col	dre2-4	0.416316	0.109193	-1.9308	0.00025	0.000838689	protein_coding	NA	NA	Fatty acid hydroxylase superfamily
AT1G02340	Col	dre2-4	11.5023	2.36099	-2.28446	5e-05	0.00018856	protein_coding	HFR1	LONG HYPOCOTYL IN FAR-RED	basic helix-loop-helix (bHLH) DNA-binding superfamily protein
AT1G02610	Col	dre2-4	10.7821	1.53433	-2.81295	5e-05	0.00018856	protein_coding	NA	NA	RING/FYVE/PHD zinc finger superfamily protein
AT1G02620	Col	dre2-4	1.1075	0.0286581	-5.27222	0.00565	0.0139248	protein_coding	NA	NA	Ras-related small GTP-binding family protein
AT1G02630	Col	dre2-4	0.626676	0.148454	-2.07771	0.00085	0.00254511	protein_coding	NA	NA	Nucleoside transporter family protein
AT1G02640	Col	dre2-4	5.99091	2.88717	-1.05312	5e-05	0.00018856	protein_coding	BXL2	beta-xylosidase 2	beta-xylosidase 2
AT1G02820	Col	dre2-4	23.7763	10.162	-1.22634	5e-05	0.00018856	protein_coding	LEA3	late embryogenesis abundant 3	Late embryogenesis abundant 3 (LEA3) family protein
AT1G03090	Col	dre2-4	22.165	9.46874	-1.22704	5e-05	0.00018856	protein_coding	MCCA	NA	methylcrotonyl-CoA carboxylase alpha chain
AT1G03130	Col	dre2-4	1514.67	554.674	-1.44929	5e-05	0.00018856	protein_coding	PSAD-2	photosystem I subunit D-2	photosystem I subunit D-2
AT1G03400	Col	dre2-4	19.023	7.6895	-1.30678	5e-05	0.00018856	protein_coding	NA	NA	2-oxoglutarate (2OG) and Fe(II)-dependent oxygenase superfamily protein
AT1G03440	Col	dre2-4	30.7449	11.9541	-1.36284	5e-05	0.00018856	protein_coding	NA	NA	Leucine-rich repeat (LRR) family protein
AT1G03600	Col	dre2-4	430.186	211.726	-1.02276	5e-05	0.00018856	protein_coding	PSB27	NA	photosystem II family protein
AT1G03680	Col	dre2-4	559.628	229.389	-1.28667	5e-05	0.00018856	protein_coding	THM1	thioredoxin M-type 1	thioredoxin M-type 1
AT1G03790	Col	dre2-4	0.375611	0.179506	-1.06521	0.01985	0.0422066	protein_coding	SOM	SOMNUS	Zinc finger C-x8-C-x5-C-x3-H type family protein
AT1G05020	Col	dre2-4	1.23398	0.355675	-1.79469	5e-05	0.00018856	protein_coding	NA	NA	ENTH/ANTH/VHS superfamily protein
AT1G05253	Col	dre2-4	398.914	163.268	-1.28883	0.00025	0.000838689	antisense_long_noncoding_rna	NA	NA	Natural antisense transcript overlaps with AT1G16720
AT1G05340	Col	dre2-4	9.37001	2.49599	-1.90844	5e-05	0.00018856	protein_coding	NA	NA	cysteine-rich TM module stress tolerance protein
AT1G05753	Col	dre2-4	27.8516	12.453	-1.16126	5e-05	0.00018856	antisense_long_noncoding_rna	NA	NA	Natural antisense transcript overlaps with AT1G22500
AT1G05805	Col	dre2-4	38.209	16.7852	-1.18672	5e-05	0.00018856	protein_coding	NA	NA	basic helix-loop-helix (bHLH) DNA-binding superfamily protein
AT1G06080	Col	dre2-4	51.3494	6.48155	-2.98594	5e-05	0.00018856	protein_coding	ADS1	delta 9 desaturase 1	delta 9 desaturase 1
AT1G06257	Col	dre2-4	20.522	2.46045	-3.06017	5e-05	0.00018856	antisense_long_noncoding_rna	NA	NA	Natural antisense transcript overlaps with AT1G29420
AT1G06473	Col	dre2-4	3.40949	1.19743	-1.50962	5e-05	0.00018856	long_noncoding_rna	NA	NA	character(0)
AT1G06570	Col	dre2-4	81.3179	36.8306	-1.14267	5e-05	0.00018856	protein_coding	PDS1	phytoene desaturation 1	4-hydroxyphenylpyruvate dioxygenase
AT1G06980	Col	dre2-4	6.67483	1.98906	-1.74664	5e-05	0.00018856	protein_coding	NA	NA	6,7-dimethyl-8-ribityllumazine synthase
AT1G07187	Col	dre2-4	6.05391	1.04762	-2.53075	5e-05	0.00018856	long_noncoding_rna	NA	NA	character(0)
AT1G07737	Col	dre2-4	4669.65	1851.49	-1.33463	5e-05	0.00018856	antisense_long_noncoding_rna	NA	NA	Natural antisense transcript overlaps with AT1G51400
AT1G08380	Col	dre2-4	5560.94	2603.17	-1.09506	5e-05	0.00018856	protein_coding	PSAO	photosystem I subunit O	photosystem I subunit O
AT1G08550	Col	dre2-4	113.268	40.6492	-1.47844	5e-05	0.00018856	protein_coding	NPQ1	non-photochemical quenching 1	non-photochemical quenching 1
AT1G08630	Col	dre2-4	2.86401	1.24263	-1.20463	0.0226	0.0472952	protein_coding	THA1	threonine aldolase 1	threonine aldolase 1
AT1G08900	Col	dre2-4	26.0082	8.30055	-1.64769	5e-05	0.00018856	protein_coding	NA	NA	Major facilitator superfamily protein
AT1G08980	Col	dre2-4	71.8639	28.362	-1.34131	5e-05	0.00018856	protein_coding	AMI1	amidase 1	amidase 1
AT1G09103	Col	dre2-4	1.96185	0	#NAME?	0.00705	0.0169474	long_noncoding_rna	NA	NA	character(0)
AT1G09230	Col	dre2-4	18.8845	7.74057	-1.28669	5e-05	0.00018856	protein_coding	NA	NA	RNA-binding (RRM/RBD/RNP motifs) family protein
AT1G09240	Col	dre2-4	30.7143	4.9362	-2.63744	5e-05	0.00018856	protein_coding	NAS3	nicotianamine synthase 3	nicotianamine synthase 3
AT1G09390	Col	dre2-4	25.6811	9.28479	-1.46776	5e-05	0.00018856	protein_coding	NA	NA	GDSL-like Lipase/Acylhydrolase superfamily protein
AT1G09500	Col	dre2-4	13.7743	5.37504	-1.35763	5e-05	0.00018856	protein_coding	NA	NA	NAD(P)-binding Rossmann-fold superfamily protein
AT1G10060	Col	dre2-4	21.0594	7.92325	-1.4103	5e-05	0.00018856	protein_coding	BCAT-1	branched-chain amino acid transaminase 1	branched-chain amino acid transaminase 1
AT1G10070	Col	dre2-4	7.81126	1.03109	-2.92138	5e-05	0.00018856	protein_coding	BCAT-2	branched-chain amino acid transaminase 2	branched-chain amino acid transaminase 2
AT1G10340	Col	dre2-4	1.71723	0.853018	-1.00944	5e-05	0.00018856	protein_coding	NA	NA	Ankyrin repeat family protein
AT1G10360	Col	dre2-4	67.5241	29.9113	-1.17471	5e-05	0.00018856	protein_coding	GSTU18	glutathione S-transferase TAU 18	glutathione S-transferase TAU 18
AT1G10600	Col	dre2-4	32.19	15.938	-1.01414	5e-05	0.00018856	protein_coding	AMSH2	associated molecule with the SH3 domain of STAM 2	associated molecule with the SH3 domain of STAM 2
AT1G10770	Col	dre2-4	1.22199	0.214669	-2.50905	0.00045	0.00143336	protein_coding	NA	NA	Plant invertase/pectin methylesterase inhibitor superfamily protein
AT1G10920	Col	dre2-4	5.8189	2.66429	-1.127	5e-05	0.00018856	protein_coding	LOV1	LOCUS ORCHESTRATING VICTORIN EFFECTS1	NB-ARC domain-containing disease resistance protein
AT1G11175	Col	dre2-4	21.67	10.3597	-1.06471	5e-05	0.00018856	other_rna	NA	NA	other_RNA
AT1G11180	Col	dre2-4	16.7374	6.90336	-1.27771	5e-05	0.00018856	protein_coding	SCAMP2	Secretory carrier membrane protein 2	Secretory carrier membrane protein (SCAMP) family protein
AT1G11260	Col	dre2-4	112.212	23.1324	-2.27824	5e-05	0.00018856	protein_coding	STP1	sugar transporter 1	sugar transporter 1
AT1G11340	Col	dre2-4	2.37971	0.862005	-1.46502	5e-05	0.00018856	protein_coding	NA	NA	G-type lectin S-receptor-like Serine/Threonine-kinase
AT1G11410	Col	dre2-4	15.8243	6.55068	-1.27243	5e-05	0.00018856	protein_coding	NA	NA	S-locus lectin protein kinase family protein
AT1G11530	Col	dre2-4	113.021	28.217	-2.00196	5e-05	0.00018856	protein_coding	CXXS1	C-terminal cysteine residue is changed to a serine 1	C-terminal cysteine residue is changed to a serine 1
AT1G12250	Col	dre2-4	86.3713	38.8554	-1.15244	5e-05	0.00018856	protein_coding	NA	NA	Pentapeptide repeat-containing protein
AT1G12320	Col	dre2-4	3.27055	1.5392	-1.08735	0.00175	0.00488548	protein_coding	NA	NA	ankyrin repeat/KH domain protein (DUF1442)
AT1G12480	Col	dre2-4	5.64268	2.39015	-1.23928	0.00375	0.00965781	protein_coding	OZS1	OZONE-SENSITIVE 1	C4-dicarboxylate transporter/malic acid transport protein
AT1G12730	Col	dre2-4	7.8171	3.60599	-1.11624	5e-05	0.00018856	protein_coding	NA	NA	GPI transamidase subunit PIG-U
AT1G12780	Col	dre2-4	59.821	23.4626	-1.35029	5e-05	0.00018856	protein_coding	UGE1	UDP-D-glucose/UDP-D-galactose 4-epimerase 1	UDP-D-glucose/UDP-D-galactose 4-epimerase 1
AT1G12855	Col	dre2-4	0.358404	0.105079	-1.77012	0.00985	0.0229201	protein_coding	NA	NA	F-box family protein
AT1G12940	Col	dre2-4	0.514499	0.208803	-1.30103	0.0029	0.00767102	protein_coding	NRT2.5	nitrate transporter2.5	nitrate transporter2.5
AT1G13080	Col	dre2-4	29.3643	13.9004	-1.07894	5e-05	0.00018856	protein_coding	CYP71B2	cytochrome P450, family 71, subfamily B, polypeptide 2	cytochrome P450, family 71, subfamily B, polypeptide 2
AT1G13245	Col	dre2-4	185.826	73.473	-1.33866	5e-05	0.00018856	protein_coding	RTFL17	ROTUNDIFOLIA like 17	ROTUNDIFOLIA like 17
AT1G13650	Col	dre2-4	72.7139	12.5265	-2.53725	5e-05	0.00018856	protein_coding	NA	NA	hypothetical protein
AT1G13700	Col	dre2-4	11.219	4.9395	-1.1835	0.00965	0.022493	protein_coding	PGL1	6-phosphogluconolactonase 1	6-phosphogluconolactonase 1
AT1G13990	Col	dre2-4	54.7655	17.1681	-1.67353	5e-05	0.00018856	protein_coding	NA	NA	plant/protein
AT1G14205	Col	dre2-4	7.26614	3.52343	-1.04421	0.00025	0.000838689	protein_coding	NA	NA	Ribosomal L18p/L5e family protein
AT1G14280	Col	dre2-4	41.8886	16.7963	-1.31841	5e-05	0.00018856	protein_coding	PKS2	phytochrome kinase substrate 2	phytochrome kinase substrate 2
AT1G14880	Col	dre2-4	24.9395	5.63144	-2.14686	5e-05	0.00018856	protein_coding	PCR1	PLANT CADMIUM RESISTANCE 1	PLANT CADMIUM RESISTANCE 1
AT1G14890	Col	dre2-4	32.0582	10.6467	-1.59028	5e-05	0.00018856	protein_coding	NA	NA	Plant invertase/pectin methylesterase inhibitor superfamily protein
AT1G15175	Col	dre2-4	5.60925	2.46627	-1.18548	0.0018	0.00500717	antisense_long_noncoding_rna	NA	NA	Natural antisense transcript overlaps with AT1G15170
AT1G15580	Col	dre2-4	4.41493	0.816403	-2.43504	0.014	0.0312121	protein_coding	IAA5	indole-3-acetic acid inducible 5	indole-3-acetic acid inducible 5
AT1G15825	Col	dre2-4	23.4109	7.71114	-1.60216	5e-05	0.00018856	protein_coding	NA	NA	hydroxyproline-rich glycoprotein family protein
AT1G15830	Col	dre2-4	5.35177	1.63091	-1.71434	5e-05	0.00018856	protein_coding	NA	NA	hypothetical protein
AT1G16260	Col	dre2-4	12.0814	5.79572	-1.05973	5e-05	0.00018856	protein_coding	NA	NA	Wall-associated kinase family protein
AT1G16720	Col	dre2-4	161.839	77.0765	-1.0702	5e-05	0.00018856	protein_coding	HCF173	high chlorophyll fluorescence phenotype 173	high chlorophyll fluorescence phenotype 173
AT1G16960	Col	dre2-4	13.3667	6.14301	-1.12163	5e-05	0.00018856	protein_coding	NA	NA	Ubiquitin domain-containing protein
AT1G17400	Col	dre2-4	0.563713	0.277383	-1.02308	0.0152	0.0335421	protein_coding	NA	NA	hypothetical protein
AT1G17990	Col	dre2-4	1.8111	0.465147	-1.96111	5e-05	0.00018856	protein_coding	NA	NA	FMN-linked oxidoreductases superfamily protein
AT1G18265	Col	dre2-4	16.8408	6.23579	-1.43332	5e-05	0.00018856	protein_coding	NA	NA	zein-binding protein (Protein of unknown function, DUF593)
AT1G18330	Col	dre2-4	39.2925	11.5407	-1.76752	5e-05	0.00018856	protein_coding	EPR1	EARLY-PHYTOCHROME-RESPONSIVE1	Homeodomain-like superfamily protein
AT1G18460	Col	dre2-4	33.6718	16.1346	-1.06138	5e-05	0.00018856	protein_coding	NA	NA	alpha/beta-Hydrolases superfamily protein
AT1G18620	Col	dre2-4	36.8207	15.7359	-1.22646	5e-05	0.00018856	protein_coding	TRM3	TON1 Recruiting Motif 3	LONGIFOLIA protein
AT1G18773	Col	dre2-4	6.85718	3.24556	-1.07915	5e-05	0.00018856	protein_coding	NA	NA	acyl thioesterase-like protein
AT1G18810	Col	dre2-4	13.3989	6.58717	-1.02439	5e-05	0.00018856	protein_coding	NA	NA	phytochrome kinase substrate-like protein
AT1G19250	Col	dre2-4	1.62079	0.650248	-1.31764	5e-05	0.00018856	protein_coding	FMO1	flavin-dependent monooxygenase 1	flavin-dependent monooxygenase 1
AT1G19400	Col	dre2-4	62.4509	29.2955	-1.09204	5e-05	0.00018856	protein_coding	NA	NA	Erythronate-4-phosphate dehydrogenase family protein
AT1G19510	Col	dre2-4	4.16646	0.240196	-4.11654	0.00045	0.00143336	protein_coding	RL5	RAD-like 5	RAD-like 5
AT1G19530	Col	dre2-4	37.5155	11.0579	-1.76241	5e-05	0.00018856	protein_coding	NA	NA	DNA polymerase epsilon catalytic subunit A
AT1G19610	Col	dre2-4	5.35234	1.29135	-2.05129	5e-05	0.00018856	protein_coding	PDF1.4	NA	defensin-like protein
AT1G19660	Col	dre2-4	216.146	84.906	-1.34807	5e-05	0.00018856	protein_coding	NA	NA	Wound-responsive family protein
AT1G19740	Col	dre2-4	162.969	67.818	-1.26486	5e-05	0.00018856	protein_coding	NA	NA	ATP-dependent protease La (LON) domain protein
AT1G19830	Col	dre2-4	1.56801	0.702999	-1.15734	0.0043	0.0109225	protein_coding	NA	NA	SAUR-like auxin-responsive protein family
AT1G20190	Col	dre2-4	87.6365	31.7379	-1.46533	5e-05	0.00018856	protein_coding	EXPA11	expansin 11	expansin 11
AT1G20620	Col	dre2-4	1316.06	654.857	-1.00698	5e-05	0.00018856	protein_coding	CAT3	catalase 3	catalase 3
AT1G20630	Col	dre2-4	66.1066	16.1743	-2.03109	5e-05	0.00018856	protein_coding	CAT1	catalase 1	catalase 1
AT1G21100	Col	dre2-4	16.579	3.52126	-2.2352	5e-05	0.00018856	protein_coding	IGMT1	indole glucosinolate O-methyltransferase 1	O-methyltransferase family protein
AT1G21240	Col	dre2-4	1.54621	0.596411	-1.37435	5e-05	0.00018856	protein_coding	WAK3	wall associated kinase 3	wall associated kinase 3
AT1G21400	Col	dre2-4	43.6421	19.7848	-1.14133	5e-05	0.00018856	protein_coding	NA	NA	Thiamin diphosphate-binding fold (THDP-binding) superfamily protein
AT1G21500	Col	dre2-4	532.762	223.707	-1.25188	5e-05	0.00018856	protein_coding	NA	NA	hypothetical protein
AT1G21680	Col	dre2-4	66.9049	24.3968	-1.45542	5e-05	0.00018856	protein_coding	NA	NA	DPP6 N-terminal domain-like protein
AT1G21830	Col	dre2-4	36.0068	15.7019	-1.19733	5e-05	0.00018856	protein_coding	NA	NA	hypothetical protein
AT1G21920	Col	dre2-4	54.8214	18.7282	-1.54952	5e-05	0.00018856	protein_coding	NA	NA	Histone H3 K4-specific methyltransferase SET7/9 family protein
AT1G22140	Col	dre2-4	35.9731	16.7124	-1.106	5e-05	0.00018856	protein_coding	NA	NA	zinc finger CCCH domain protein
AT1G22330	Col	dre2-4	9.89698	4.01413	-1.3019	5e-05	0.00018856	protein_coding	NA	NA	RNA-binding (RRM/RBD/RNP motifs) family protein
AT1G22370	Col	dre2-4	9.41525	4.41853	-1.09143	5e-05	0.00018856	protein_coding	UGT85A5	UDP-glucosyl transferase 85A5	UDP-glucosyl transferase 85A5
AT1G22430	Col	dre2-4	71.898	33.1894	-1.11523	5e-05	0.00018856	protein_coding	NA	NA	GroES-like zinc-binding dehydrogenase family protein
AT1G22570	Col	dre2-4	16.5549	5.30735	-1.6412	5e-05	0.00018856	protein_coding	NA	NA	Major facilitator superfamily protein
AT1G22640	Col	dre2-4	49.352	15.2447	-1.6948	5e-05	0.00018856	protein_coding	MYB3	myb domain protein 3	myb domain protein 3
AT1G22690	Col	dre2-4	615.368	159.983	-1.94353	5e-05	0.00018856	protein_coding	NA	NA	Gibberellin-regulated family protein
AT1G22890	Col	dre2-4	55.152	10.8092	-2.35116	5e-05	0.00018856	protein_coding	NA	NA	transmembrane protein
AT1G23060	Col	dre2-4	4.58185	1.716	-1.41688	5e-05	0.00018856	protein_coding	MDP40	MICROTUBULE DESTABILIZING PROTEIN 40	hypothetical protein
AT1G23130	Col	dre2-4	660.996	329.491	-1.0044	5e-05	0.00018856	protein_coding	NA	NA	Polyketide cyclase/dehydrase and lipid transport superfamily protein
AT1G23310	Col	dre2-4	1591.08	725.132	-1.13369	5e-05	0.00018856	protein_coding	GGT1	glutamate:glyoxylate aminotransferase	glutamate:glyoxylate aminotransferase
AT1G23390	Col	dre2-4	171.985	64.4774	-1.41542	5e-05	0.00018856	protein_coding	NA	NA	Kelch repeat-containing F-box family protein
AT1G23850	Col	dre2-4	2.41628	0.94058	-1.36117	5e-05	0.00018856	protein_coding	NA	NA	transmembrane protein
AT1G23870	Col	dre2-4	18.4552	8.20175	-1.17002	5e-05	0.00018856	protein_coding	TPS9	trehalose-phosphatase/synthase 9	trehalose-phosphatase/synthase 9
AT1G23965	Col	dre2-4	1.29034	0.219976	-2.55233	0.00025	0.000838689	protein_coding	NA	NA	transcription factor
AT1G24145	Col	dre2-4	6.38031	2.95652	-1.10972	5e-05	0.00018856	protein_coding	NA	NA	transmembrane protein
AT1G24147	Col	dre2-4	26.4056	4.31154	-2.61457	5e-05	0.00018856	protein_coding	NA	NA	transmembrane protein
AT1G24148	Col	dre2-4	44.5172	12.3267	-1.85258	5e-05	0.00018856	protein_coding	NA	NA	hypothetical protein
AT1G24400	Col	dre2-4	10.4028	3.73054	-1.47951	5e-05	0.00018856	protein_coding	LHT2	lysine histidine transporter 2	lysine histidine transporter 2
AT1G25230	Col	dre2-4	34.2541	10.5416	-1.70018	5e-05	0.00018856	protein_coding	NA	NA	Calcineurin-like metallo-phosphoesterase superfamily protein
AT1G25460	Col	dre2-4	0.725969	0.294509	-1.3016	0.00365	0.00942579	protein_coding	NA	NA	NAD(P)-binding Rossmann-fold superfamily protein
AT1G26208	Col	dre2-4	6.0615	1.93372	-1.64829	0.0003	0.000989878	antisense_long_noncoding_rna	NA	NA	Natural antisense transcript overlaps with AT1G26210
AT1G26380	Col	dre2-4	2.59964	1.07556	-1.27322	5e-05	0.00018856	protein_coding	NA	NA	FAD-binding Berberine family protein
AT1G26390	Col	dre2-4	2.13499	0.474555	-2.16958	5e-05	0.00018856	protein_coding	NA	NA	FAD-binding Berberine family protein
AT1G26610	Col	dre2-4	0.516273	0.180631	-1.51509	0.00095	0.00281716	protein_coding	NA	NA	C2H2-like zinc finger protein
AT1G26670	Col	dre2-4	53.6611	25.9291	-1.0493	5e-05	0.00018856	protein_coding	VTI1B	NA	Vesicle transport v-SNARE family protein
AT1G26800	Col	dre2-4	14.181	5.28296	-1.42455	5e-05	0.00018856	protein_coding	NA	NA	RING/U-box superfamily protein
AT1G26945	Col	dre2-4	58.1887	21.8504	-1.41308	5e-05	0.00018856	protein_coding	KDR	KIDARI	basic helix-loop-helix (bHLH) DNA-binding superfamily protein
AT1G28260	Col	dre2-4	9.0091	3.99043	-1.17484	5e-05	0.00018856	protein_coding	NA	NA	Telomerase activating protein Est1
AT1G28330	Col	dre2-4	228.632	50.1825	-2.18777	5e-05	0.00018856	protein_coding	DYL1	dormancy-associated protein-like 1	dormancy-associated protein-like 1
AT1G29430	Col	dre2-4	31.5274	10.9979	-1.51938	5e-05	0.00018856	protein_coding	NA	NA	SAUR-like auxin-responsive protein family
AT1G29440	Col	dre2-4	30.4487	8.05947	-1.91762	5e-05	0.00018856	protein_coding	SAUR63	SMALL AUXIN UP RNA 63	SAUR-like auxin-responsive protein family
AT1G29450	Col	dre2-4	21.7233	5.53964	-1.97138	5e-05	0.00018856	protein_coding	NA	NA	SAUR-like auxin-responsive protein family
AT1G29460	Col	dre2-4	26.4075	4.9298	-2.42135	5e-05	0.00018856	protein_coding	NA	NA	SAUR-like auxin-responsive protein family
AT1G29465	Col	dre2-4	17.2707	3.47356	-2.31384	5e-05	0.00018856	protein_coding	NA	NA	transmembrane protein
AT1G29500	Col	dre2-4	13.8296	4.6463	-1.57361	5e-05	0.00018856	protein_coding	NA	NA	SAUR-like auxin-responsive protein family
AT1G29510	Col	dre2-4	17.4048	6.32905	-1.45943	5e-05	0.00018856	protein_coding	SAUR68	SMALL AUXIN UPREGULATED 68	SAUR-like auxin-responsive protein family
AT1G29930	Col	dre2-4	19853.1	9720.49	-1.03027	5e-05	0.00018856	protein_coding	CAB1	chlorophyll A/B binding protein 1	chlorophyll A/B binding protein 1
AT1G30820	Col	dre2-4	25.4446	12.6925	-1.00338	5e-05	0.00018856	protein_coding	NA	NA	CTP synthase family protein
AT1G31173	Col	dre2-4	36.0063	10.0566	-1.84011	5e-05	0.00018856	mirna	MIR167D	microRNA167D	character(0)
AT1G31290	Col	dre2-4	1.29451	0.388964	-1.73469	5e-05	0.00018856	protein_coding	AGO3	ARGONAUTE 3	ARGONAUTE 3
AT1G31330	Col	dre2-4	4202.57	1481.76	-1.50396	5e-05	0.00018856	protein_coding	PSAF	photosystem I subunit F	photosystem I subunit F
AT1G32350	Col	dre2-4	1.73582	0.102201	-4.08614	5e-05	0.00018856	protein_coding	AOX1D	alternative oxidase 1D	alternative oxidase 1D
AT1G32700	Col	dre2-4	61.6993	30.0244	-1.03912	5e-05	0.00018856	protein_coding	NA	NA	PLATZ transcription factor family protein
AT1G32960	Col	dre2-4	0.517033	0.124691	-2.0519	5e-05	0.00018856	protein_coding	SBT3.3	NA	Subtilase family protein
AT1G33950	Col	dre2-4	0.580993	0.107461	-2.4347	0.0029	0.00767102	protein_coding	NA	NA	Avirulence induced gene (AIG1) family protein
AT1G33960	Col	dre2-4	5.74237	1.42746	-2.0082	5e-05	0.00018856	protein_coding	AIG1	AVRRPT2-INDUCED GENE 1	P-loop containing nucleoside triphosphate hydrolases superfamily protein
AT1G34000	Col	dre2-4	365.258	179.566	-1.0244	5e-05	0.00018856	protein_coding	OHP2	one-helix protein 2	one-helix protein 2
AT1G34060	Col	dre2-4	7.91364	3.26322	-1.27804	5e-05	0.00018856	protein_coding	NA	NA	Pyridoxal phosphate (PLP)-dependent transferases superfamily protein
AT1G34760	Col	dre2-4	12.2016	5.43292	-1.16727	5e-05	0.00018856	protein_coding	GRF11	general regulatory factor 11	general regulatory factor 11
AT1G35180	Col	dre2-4	10.2149	4.50257	-1.18186	5e-05	0.00018856	protein_coding	NA	NA	TRAM, LAG1 and CLN8 (TLC) lipid-sensing domain containing protein
AT1G42470	Col	dre2-4	21.6858	10.7974	-1.00607	5e-05	0.00018856	protein_coding	NA	NA	Patched family protein
AT1G42560	Col	dre2-4	0.838226	0.0588886	-3.83128	0.0011	0.00322006	protein_coding	MLO9	MILDEW RESISTANCE LOCUS O 9	Seven transmembrane MLO family protein
AT1G44350	Col	dre2-4	5.56795	1.92382	-1.53317	5e-05	0.00018856	protein_coding	ILL6	IAA-leucine resistant (ILR)-like gene 6	IAA-amino acid hydrolase ILR1-like 6
AT1G44770	Col	dre2-4	60.1597	27.4808	-1.13037	5e-05	0.00018856	protein_coding	NA	NA	elongation factor
AT1G45165	Col	dre2-4	25.3136	11.6243	-1.12277	5e-05	0.00018856	protein_coding	NA	NA	Expressed protein
AT1G47890	Col	dre2-4	0.43349	0.210184	-1.04434	0.004	0.0102378	protein_coding	RLP7	receptor like protein 7	receptor like protein 7
AT1G48330	Col	dre2-4	14.9631	4.78065	-1.64613	5e-05	0.00018856	protein_coding	NA	NA	SsrA-binding protein
AT1G49032	Col	dre2-4	34.2612	9.70209	-1.82021	5e-05	0.00018856	protein_coding	NA	NA	hypothetical protein
AT1G49500	Col	dre2-4	111.211	37.2319	-1.57869	5e-05	0.00018856	protein_coding	NA	NA	transcription initiation factor TFIID subunit 1b-like protein
AT1G50830	Col	dre2-4	0.793283	0.234898	-1.7558	5e-05	0.00018856	protein_coding	NA	NA	Aminotransferase-like, plant mobile domain family protein
AT1G51270	Col	dre2-4	6.51643	2.44253	-1.4157	5e-05	0.00018856	protein_coding	NA	NA	vesicle-associated protein 1-4
AT1G51400	Col	dre2-4	179.082	71.7002	-1.32057	5e-05	0.00018856	protein_coding	NA	NA	Photosystem II 5 kD protein
AT1G51402	Col	dre2-4	584.433	210.883	-1.4706	5e-05	0.00018856	protein_coding	NA	NA	hypothetical protein
AT1G51430	Col	dre2-4	11.8798	5.7753	-1.04054	5e-05	0.00018856	protein_coding	NA	NA	cTAGE family protein
AT1G51460	Col	dre2-4	4.56245	1.9491	-1.227	5e-05	0.00018856	protein_coding	ABCG13	ATP-binding cassette G13	ABC-2 type transporter family protein
AT1G51940	Col	dre2-4	38.755	19.2313	-1.01093	5e-05	0.00018856	protein_coding	LYK3	LysM-containing receptor-like kinase 3	protein kinase family protein / peptidoglycan-binding LysM domain-containing protein
AT1G52100	Col	dre2-4	13.8536	3.74181	-1.88846	5e-05	0.00018856	protein_coding	NA	NA	Mannose-binding lectin superfamily protein
AT1G52190	Col	dre2-4	53.8949	16.5727	-1.70134	5e-05	0.00018856	protein_coding	NA	NA	Major facilitator superfamily protein
AT1G52342	Col	dre2-4	29.8631	10.6757	-1.48403	5e-05	0.00018856	protein_coding	NA	NA	hypothetical protein
AT1G52827	Col	dre2-4	11.7891	5.3214	-1.14758	5e-05	0.00018856	protein_coding	CDT1	CADMIUM TOLERANCE 1	cadmium tolerance 1
AT1G52830	Col	dre2-4	1.48224	0.449044	-1.72285	0.0001	0.000362676	protein_coding	IAA6	indole-3-acetic acid 6	indole-3-acetic acid 6
AT1G52855	Col	dre2-4	6.06598	1.17463	-2.36853	5e-05	0.00018856	protein_coding	NA	NA	hypothetical protein
AT1G52880	Col	dre2-4	13.984	6.84251	-1.03118	5e-05	0.00018856	protein_coding	NAM	NO APICAL MERISTEM	NAC (No Apical Meristem) domain transcriptional regulator superfamily protein
AT1G52890	Col	dre2-4	5.75122	1.61369	-1.83351	5e-05	0.00018856	protein_coding	NAC019	NAC domain containing protein 19	NAC domain containing protein 19
AT1G53560	Col	dre2-4	34.0052	9.99181	-1.76694	5e-05	0.00018856	protein_coding	NA	NA	Ribosomal protein L18ae family
AT1G53700	Col	dre2-4	3.28879	1.48224	-1.14978	5e-05	0.00018856	protein_coding	WAG1	WAG 1	WAG 1
AT1G53875	Col	dre2-4	4.0594	1.06862	-1.92552	5e-05	0.00018856	protein_coding	NA	NA	LURP-one-like protein
AT1G53887	Col	dre2-4	5.1288	2.21096	-1.21395	5e-05	0.00018856	protein_coding	NA	NA	hypothetical protein
AT1G53990	Col	dre2-4	0.880538	0.168628	-2.38454	0.0008	0.00241025	protein_coding	GLIP3	GDSL-motif lipase 3	GDSL-motif lipase 3
AT1G54095	Col	dre2-4	0.433085	0.166328	-1.38062	0.01525	0.0336355	protein_coding	NA	NA	DUF1677 family protein, putative (DUF1677)
AT1G54780	Col	dre2-4	703.975	324.004	-1.11951	5e-05	0.00018856	protein_coding	TLP18.3	thylakoid lumen protein 18.3	thylakoid lumen 18.3 kDa protein
AT1G55152	Col	dre2-4	25.1551	11.8782	-1.08253	5e-05	0.00018856	protein_coding	NA	NA	hypothetical protein
AT1G55280	Col	dre2-4	8.44768	3.64268	-1.21355	5e-05	0.00018856	protein_coding	NA	NA	Lipase/lipooxygenase, PLAT/LH2 family protein
AT1G55673	Col	dre2-4	9306.48	4041.94	-1.20319	5e-05	0.00018856	protein_coding	NA	NA	hypothetical protein
AT1G55960	Col	dre2-4	94.7095	29.7575	-1.67026	5e-05	0.00018856	protein_coding	NA	NA	Polyketide cyclase/dehydrase and lipid transport superfamily protein
AT1G56220	Col	dre2-4	613.804	227.48	-1.43204	5e-05	0.00018856	protein_coding	NA	NA	Dormancy/auxin associated family protein
AT1G56280	Col	dre2-4	450.911	168.376	-1.42115	5e-05	0.00018856	protein_coding	DI19	drought-induced 19	drought-induced 19
AT1G56300	Col	dre2-4	54.9368	21.6238	-1.34515	5e-05	0.00018856	protein_coding	NA	NA	Chaperone DnaJ-domain superfamily protein
AT1G56600	Col	dre2-4	8.05572	3.82251	-1.07549	5e-05	0.00018856	protein_coding	GolS2	galactinol synthase 2	galactinol synthase 2
AT1G56720	Col	dre2-4	14.6427	5.6308	-1.37877	5e-05	0.00018856	protein_coding	NA	NA	Protein kinase superfamily protein
AT1G57630	Col	dre2-4	3.34517	0.563542	-2.56949	5e-05	0.00018856	protein_coding	NA	NA	Toll-Interleukin-Resistance (TIR) domain family protein
AT1G57980	Col	dre2-4	11.7606	3.63397	-1.69435	5e-05	0.00018856	protein_coding	NA	NA	Nucleotide-sugar transporter family protein
AT1G58180	Col	dre2-4	38.1172	17.5238	-1.12113	5e-05	0.00018856	protein_coding	BCA6	beta carbonic anhydrase 6	beta carbonic anhydrase 6
AT1G58290	Col	dre2-4	425.325	145.198	-1.55055	5e-05	0.00018856	protein_coding	HEMA1	NA	Glutamyl-tRNA reductase family protein
AT1G60950	Col	dre2-4	2019.93	924.885	-1.12696	5e-05	0.00018856	protein_coding	FED A	NA	2Fe-2S ferredoxin-like superfamily protein
AT1G61120	Col	dre2-4	0.586915	0.0828517	-2.82455	5e-05	0.00018856	protein_coding	TPS04	terpene synthase 04	terpene synthase 04
AT1G61520	Col	dre2-4	5494.42	2175.87	-1.33637	5e-05	0.00018856	protein_coding	LHCA3	photosystem I light harvesting complex gene 3	PSI type III chlorophyll a/b-binding protein
AT1G61795	Col	dre2-4	19.0201	8.06885	-1.23709	5e-05	0.00018856	protein_coding	NA	NA	PAK-box/P21-Rho-binding family protein
AT1G61810	Col	dre2-4	1.73359	0.381413	-2.18433	5e-05	0.00018856	protein_coding	BGLU45	beta-glucosidase 45	beta-glucosidase 45
AT1G62030	Col	dre2-4	6.32172	2.73626	-1.20811	5e-05	0.00018856	protein_coding	NA	NA	Cysteine/Histidine-rich C1 domain family protein
AT1G62380	Col	dre2-4	696.799	313.392	-1.15277	5e-05	0.00018856	protein_coding	ACO2	ACC oxidase 2	ACC oxidase 2
AT1G62400	Col	dre2-4	3.89451	1.49843	-1.378	5e-05	0.00018856	protein_coding	HT1	high leaf temperature 1	Protein kinase superfamily protein
AT1G62510	Col	dre2-4	23.6357	1.67822	-3.81597	5e-05	0.00018856	protein_coding	NA	NA	Bifunctional inhibitor/lipid-transfer protein/seed storage 2S albumin superfamily protein
AT1G62515	Col	dre2-4	99.6578	7.43915	-3.74377	5e-05	0.00018856	protein_coding	NA	NA	transmembrane protein
AT1G62760	Col	dre2-4	1.18878	0.342467	-1.79544	0.00035	0.00114109	protein_coding	NA	NA	Plant invertase/pectin methylesterase inhibitor superfamily protein
AT1G63580	Col	dre2-4	3.03384	0.857766	-1.82249	5e-05	0.00018856	protein_coding	NA	NA	Receptor-like protein kinase-related family protein
AT1G64590	Col	dre2-4	4.07286	1.03529	-1.97601	5e-05	0.00018856	protein_coding	NA	NA	NAD(P)-binding Rossmann-fold superfamily protein
AT1G64720	Col	dre2-4	856.922	229.403	-1.90128	5e-05	0.00018856	protein_coding	CP5	NA	Polyketide cyclase/dehydrase and lipid transport superfamily protein
AT1G65510	Col	dre2-4	6.34953	2.99677	-1.08324	0.0004	0.00128646	protein_coding	NA	NA	transmembrane protein
AT1G65590	Col	dre2-4	30.9825	14.6797	-1.07763	5e-05	0.00018856	protein_coding	HEXO3	beta-hexosaminidase 3	beta-hexosaminidase 3
AT1G65790	Col	dre2-4	1.87507	0.915102	-1.03494	5e-05	0.00018856	protein_coding	RK1	receptor kinase 1	receptor kinase 1
AT1G66060	Col	dre2-4	0.76194	0.127926	-2.57437	0.0004	0.00128646	protein_coding	NA	NA	hypothetical protein (DUF577)
AT1G66100	Col	dre2-4	107.793	18.528	-2.54048	5e-05	0.00018856	protein_coding	NA	NA	Plant thionin
AT1G66230	Col	dre2-4	7.10069	3.28761	-1.11092	5e-05	0.00018856	protein_coding	MYB20	myb domain protein 20	myb domain protein 20
AT1G66760	Col	dre2-4	27.8468	7.82835	-1.83073	5e-05	0.00018856	protein_coding	NA	NA	MATE efflux family protein
AT1G67105	Col	dre2-4	48.9104	15.642	-1.64472	5e-05	0.00018856	other_rna	NA	NA	other_RNA
AT1G67265	Col	dre2-4	1.46924	0.429368	-1.77478	0.0044	0.0111468	protein_coding	RTFL21	ROTUNDIFOLIA like 21	ROTUNDIFOLIA like 21
AT1G67865	Col	dre2-4	155.63	20.183	-2.94691	5e-05	0.00018856	protein_coding	NA	NA	hypothetical protein
AT1G67980	Col	dre2-4	1.36679	0.162625	-3.07118	0.00015	0.000527145	protein_coding	CCOAMT	caffeoyl-CoA 3-O-methyltransferase	caffeoyl-CoA 3-O-methyltransferase
AT1G68050	Col	dre2-4	9.35047	3.9226	-1.25323	0.0004	0.00128646	protein_coding	FKF1	flavin-binding, kelch repeat, f box 1	flavin-binding, kelch repeat, f box 1
AT1G68110	Col	dre2-4	3.86314	1.57793	-1.29174	5e-05	0.00018856	protein_coding	NA	NA	ENTH/ANTH/VHS superfamily protein
AT1G68190	Col	dre2-4	70.9932	17.4622	-2.02344	5e-05	0.00018856	protein_coding	BBX27	B-box domain protein 27	B-box zinc finger family protein
AT1G68620	Col	dre2-4	3.9868	1.47185	-1.4376	5e-05	0.00018856	protein_coding	NA	NA	alpha/beta-Hydrolases superfamily protein
AT1G69160	Col	dre2-4	37.8262	14.7279	-1.36083	5e-05	0.00018856	protein_coding	NA	NA	suppressor
AT1G69252	Col	dre2-4	92.2616	44.698	-1.04552	5e-05	0.00018856	other_rna	NA	NA	other_RNA
AT1G69490	Col	dre2-4	13.0632	2.91266	-2.1651	5e-05	0.00018856	protein_coding	NAP	NAC-like, activated by AP3/PI	NAC-like, activated by AP3/PI
AT1G69526	Col	dre2-4	6.15313	2.51744	-1.28936	5e-05	0.00018856	protein_coding	NA	NA	S-adenosyl-L-methionine-dependent methyltransferases superfamily protein
AT1G69530	Col	dre2-4	532.096	108.601	-2.29265	5e-05	0.00018856	protein_coding	EXPA1	expansin A1	expansin A1
AT1G69540	Col	dre2-4	0.780114	0.315709	-1.30509	0.0018	0.00500717	protein_coding	AGL94	AGAMOUS-like 94	AGAMOUS-like 94
AT1G70030	Col	dre2-4	0.543576	0	#NAME?	5e-05	0.00018856	protein_coding	NA	NA	Paired amphipathic helix (PAH2) superfamily protein
AT1G70290	Col	dre2-4	50.8348	17.6488	-1.52625	5e-05	0.00018856	protein_coding	TPS8	trehalose-6-phosphatase synthase S8	trehalose-6-phosphatase synthase S8
AT1G70420	Col	dre2-4	25.7499	9.17385	-1.48897	5e-05	0.00018856	protein_coding	NA	NA	DNA ligase-like protein, putative (DUF1645)
AT1G70790	Col	dre2-4	15.258	5.89515	-1.37197	5e-05	0.00018856	protein_coding	NA	NA	Calcium-dependent lipid-binding (CaLB domain) family protein
AT1G70820	Col	dre2-4	157.769	58.7182	-1.42593	5e-05	0.00018856	protein_coding	NA	NA	phosphoglucomutase, putative / glucose phosphomutase
AT1G70830	Col	dre2-4	139.963	69.4112	-1.01181	5e-05	0.00018856	protein_coding	MLP28	MLP-like protein 28	MLP-like protein 28
AT1G70850	Col	dre2-4	138.462	31.0544	-2.15662	5e-05	0.00018856	protein_coding	MLP34	MLP-like protein 34	MLP-like protein 34
AT1G70880	Col	dre2-4	2.82197	0.551101	-2.35632	5e-05	0.00018856	protein_coding	NA	NA	Polyketide cyclase/dehydrase and lipid transport superfamily protein
AT1G71030	Col	dre2-4	214.107	55.2808	-1.95348	5e-05	0.00018856	protein_coding	MYBL2	MYB-like 2	MYB-like 2
AT1G71140	Col	dre2-4	8.32139	4.09643	-1.02246	5e-05	0.00018856	protein_coding	NA	NA	MATE efflux family protein
AT1G71330	Col	dre2-4	2.86374	1.15603	-1.30872	5e-05	0.00018856	protein_coding	NAP5	non-intrinsic ABC protein 5	non-intrinsic ABC protein 5
AT1G71970	Col	dre2-4	36.2616	12.7847	-1.50402	5e-05	0.00018856	protein_coding	NA	NA	hypothetical protein
AT1G72150	Col	dre2-4	229.908	58.5258	-1.97391	5e-05	0.00018856	protein_coding	PATL1	PATELLIN 1	PATELLIN 1
AT1G72820	Col	dre2-4	22.5058	10.5126	-1.09818	5e-05	0.00018856	protein_coding	NA	NA	Mitochondrial substrate carrier family protein
AT1G72840	Col	dre2-4	2.22316	1.10081	-1.01405	5e-05	0.00018856	protein_coding	NA	NA	Disease resistance protein (TIR-NBS-LRR class)
AT1G72890	Col	dre2-4	13.1454	5.78623	-1.18386	5e-05	0.00018856	protein_coding	NA	NA	Disease resistance protein (TIR-NBS class)
AT1G73066	Col	dre2-4	0.700929	0.330486	-1.08468	0.00175	0.00488548	protein_coding	NA	NA	Leucine-rich repeat family protein
AT1G73290	Col	dre2-4	0.434561	0.198526	-1.13024	0.0126	0.0284917	protein_coding	scpl5	serine carboxypeptidase-like 5	serine carboxypeptidase-like 5
AT1G73330	Col	dre2-4	214.804	65.8397	-1.70599	5e-05	0.00018856	protein_coding	DR4	drought-repressed 4	drought-repressed 4
AT1G73480	Col	dre2-4	75.0901	29.0838	-1.36841	5e-05	0.00018856	protein_coding	NA	NA	alpha/beta-Hydrolases superfamily protein
AT1G73750	Col	dre2-4	53.4272	9.30169	-2.52201	5e-05	0.00018856	protein_coding	NA	NA	alpha/beta hydrolase family protein
AT1G73870	Col	dre2-4	30.1056	13.5808	-1.14846	5e-05	0.00018856	protein_coding	BBX16	B-box domain protein 16	B-box type zinc finger protein with CCT domain-containing protein
AT1G73890	Col	dre2-4	1.79498	0.284736	-2.65628	0.0072	0.0172776	protein_coding	NA	NA	Bifunctional inhibitor/lipid-transfer protein/seed storage 2S albumin superfamily protein
AT1G73965	Col	dre2-4	2.77935	1.30149	-1.09458	0.0006	0.00185916	protein_coding	CLE13	CLAVATA3/ESR-RELATED 13	CLAVATA3/ESR-RELATED 13
AT1G74080	Col	dre2-4	0.352516	0.160591	-1.1343	0.02155	0.0453452	protein_coding	MYB122	myb domain protein 122	myb domain protein 122
AT1G74670	Col	dre2-4	848.556	114.842	-2.88536	5e-05	0.00018856	protein_coding	GASA6	GA-stimulated Arabidopsis 6	Gibberellin-regulated family protein
AT1G75100	Col	dre2-4	40.1807	18.7002	-1.10345	5e-05	0.00018856	protein_coding	JAC1	J-domain protein required for chloroplast accumulation response 1	J-domain protein required for chloroplast accumulation response 1
AT1G75220	Col	dre2-4	43.2026	18.3015	-1.23916	5e-05	0.00018856	protein_coding	ERDL6	ERD6-like 6	Major facilitator superfamily protein
AT1G75250	Col	dre2-4	8.31439	0.671939	-3.62921	5e-05	0.00018856	protein_coding	RL6	RAD-like 6	RAD-like 6
AT1G75295	Col	dre2-4	8.95968	4.2145	-1.08809	0.0006	0.00185916	antisense_long_noncoding_rna	NA	NA	Natural antisense transcript overlaps with AT1G75290 and AT1G75300
AT1G75380	Col	dre2-4	487.096	152.398	-1.67636	5e-05	0.00018856	protein_coding	BBD1	bifunctional nuclease in basal defense response 1	bifunctional nuclease in basal defense response 1
AT1G75460	Col	dre2-4	207.043	78.5617	-1.39803	5e-05	0.00018856	protein_coding	NA	NA	ATP-dependent protease La (LON) domain protein
AT1G75490	Col	dre2-4	7.17555	1.59381	-2.17061	5e-05	0.00018856	protein_coding	NA	NA	Integrase-type DNA-binding superfamily protein
AT1G75590	Col	dre2-4	4.05151	1.83229	-1.14481	5e-05	0.00018856	protein_coding	NA	NA	SAUR-like auxin-responsive protein family
AT1G75750	Col	dre2-4	292.984	92.6062	-1.66164	5e-05	0.00018856	protein_coding	GASA1	GAST1 protein homolog 1	GAST1 protein homolog 1
AT1G75880	Col	dre2-4	6.87034	2.93994	-1.2246	5e-05	0.00018856	protein_coding	NA	NA	SGNH hydrolase-type esterase superfamily protein
AT1G75960	Col	dre2-4	7.93145	2.97796	-1.41326	5e-05	0.00018856	protein_coding	NA	NA	AMP-dependent synthetase and ligase family protein
AT1G76080	Col	dre2-4	244.661	105.623	-1.21186	5e-05	0.00018856	protein_coding	CDSP32	chloroplastic drought-induced stress protein of 32 kD	chloroplastic drought-induced stress protein of 32 kD
AT1G76110	Col	dre2-4	36.8337	14.957	-1.3002	5e-05	0.00018856	protein_coding	NA	NA	HMG (high mobility group) box protein with ARID/BRIGHT DNA-binding domain-containing protein
AT1G76190	Col	dre2-4	3.84745	1.2874	-1.57944	5e-05	0.00018856	protein_coding	NA	NA	SAUR-like auxin-responsive protein family
AT1G76240	Col	dre2-4	18.9473	7.37508	-1.36126	5e-05	0.00018856	protein_coding	NA	NA	DUF241 domain protein (DUF241)
AT1G76410	Col	dre2-4	6.07273	1.90069	-1.67582	5e-05	0.00018856	protein_coding	ATL8	NA	RING/U-box superfamily protein
AT1G76590	Col	dre2-4	9.71344	4.64387	-1.06465	5e-05	0.00018856	protein_coding	NA	NA	PLATZ transcription factor family protein
AT1G76720	Col	dre2-4	2.07457	0.979201	-1.08313	5e-05	0.00018856	protein_coding	NA	NA	eukaryotic translation initiation factor 2 (eIF-2) family protein
AT1G77060	Col	dre2-4	48.8239	23.1876	-1.07423	5e-05	0.00018856	protein_coding	NA	NA	Phosphoenolpyruvate carboxylase family protein
AT1G77145	Col	dre2-4	4.31339	1.85628	-1.21641	5e-05	0.00018856	protein_coding	NA	NA	transmembrane protein, putative (DUF506)
AT1G77210	Col	dre2-4	14.6808	5.96326	-1.29976	5e-05	0.00018856	protein_coding	STP14	sugar transport protein 14	sugar transporter 14
AT1G77520	Col	dre2-4	3.28468	1.46166	-1.16815	5e-05	0.00018856	protein_coding	NA	NA	O-methyltransferase family protein
AT1G77870	Col	dre2-4	2.65299	0.973151	-1.44688	0.0002	0.000685997	protein_coding	MUB5	membrane-anchored ubiquitin-fold protein 5 precursor	membrane-anchored ubiquitin-fold protein 5 precursor
AT1G78970	Col	dre2-4	18.6927	9.15852	-1.02929	5e-05	0.00018856	protein_coding	LUP1	lupeol synthase 1	lupeol synthase 1
AT1G79040	Col	dre2-4	12158.2	4694.5	-1.37289	5e-05	0.00018856	protein_coding	PSBR	photosystem II subunit R	photosystem II subunit R
AT1G79680	Col	dre2-4	0.545733	0.240004	-1.18514	0.0007	0.00213365	protein_coding	WAKL10	WALL ASSOCIATED KINASE (WAK)-LIKE 10	WALL ASSOCIATED KINASE (WAK)-LIKE 10
AT1G79700	Col	dre2-4	19.7472	3.27803	-2.59075	5e-05	0.00018856	protein_coding	WRI4	WRINKLED 4	Integrase-type DNA-binding superfamily protein
AT1G79770	Col	dre2-4	5.0215	1.34255	-1.90314	5e-05	0.00018856	protein_coding	NA	NA	CASP-like protein (DUF1677)
AT1G80180	Col	dre2-4	75.3323	23.3716	-1.68851	5e-05	0.00018856	protein_coding	NA	NA	hypothetical protein
AT1G80440	Col	dre2-4	86.5699	37.7496	-1.19741	5e-05	0.00018856	protein_coding	NA	NA	Galactose oxidase/kelch repeat superfamily protein
AT1G80650	Col	dre2-4	25.7415	11.9018	-1.11292	5e-05	0.00018856	protein_coding	RTL1	RNAse THREE-like protein 1	RNAse THREE-like protein 1
AT1G80920	Col	dre2-4	480.14	158.882	-1.5955	5e-05	0.00018856	protein_coding	J8	NA	Chaperone DnaJ-domain superfamily protein
AT1G80960	Col	dre2-4	5.53412	2.49524	-1.14917	0.0122	0.0277017	protein_coding	NA	NA	F-box and Leucine Rich Repeat domains containing protein
AT2G01008	Col	dre2-4	0.457458	0.22652	-1.014	0.0151	0.0333484	protein_coding	NA	NA	maternal effect embryo arrest protein
AT2G01520	Col	dre2-4	89.2073	16.9175	-2.39864	5e-05	0.00018856	protein_coding	MLP328	MLP-like protein 328	MLP-like protein 328
AT2G01530	Col	dre2-4	68.9735	6.81014	-3.34029	5e-05	0.00018856	protein_coding	MLP329	MLP-like protein 329	MLP-like protein 329
AT2G01850	Col	dre2-4	89.3481	42.4561	-1.07347	5e-05	0.00018856	protein_coding	EXGT-A3	endoxyloglucan transferase A3	endoxyloglucan transferase A3
AT2G02710	Col	dre2-4	78.6311	22.5074	-1.8047	5e-05	0.00018856	protein_coding	PLPB	PAS/LOV protein B	PAS/LOV protein B
AT2G02930	Col	dre2-4	1.21028	0.436356	-1.47176	0.0007	0.00213365	protein_coding	GSTF3	glutathione S-transferase F3	glutathione S-transferase F3
AT2G03310	Col	dre2-4	75.0167	17.1414	-2.12972	5e-05	0.00018856	protein_coding	NA	NA	transmembrane protein
AT2G03440	Col	dre2-4	194.135	89.115	-1.12332	5e-05	0.00018856	protein_coding	NRP1	nodulin-related protein 1	nodulin-related protein 1
AT2G03530	Col	dre2-4	28.394	9.41346	-1.59279	5e-05	0.00018856	protein_coding	UPS2	ureide permease 2	ureide permease 2
AT2G03710	Col	dre2-4	10.4463	4.01142	-1.38081	5e-05	0.00018856	protein_coding	2018-09-04	SEPALLATA 4	K-box region and MADS-box transcription factor family protein
AT2G04032	Col	dre2-4	4.67342	1.73238	-1.43172	5e-05	0.00018856	protein_coding	ZIP7	zinc transporter 7 precursor	zinc transporter 7 precursor
AT2G04240	Col	dre2-4	37.4272	18.4487	-1.02057	5e-05	0.00018856	protein_coding	XERICO	NA	RING/U-box superfamily protein
AT2G04495	Col	dre2-4	0.695811	0.319816	-1.12145	0.01445	0.032078	protein_coding	NA	NA	transmembrane protein
AT2G04690	Col	dre2-4	70.4798	30.8805	-1.19051	5e-05	0.00018856	protein_coding	NA	NA	Pyridoxamine 5'-phosphate oxidase family protein
AT2G04790	Col	dre2-4	38.916	19.1498	-1.02304	5e-05	0.00018856	protein_coding	NA	NA	PTB domain engulfment adapter
AT2G04795	Col	dre2-4	13.1051	5.21137	-1.33039	5e-05	0.00018856	protein_coding	NA	NA	hypothetical protein
AT2G05160	Col	dre2-4	5.29579	1.43727	-1.88152	5e-05	0.00018856	protein_coding	NA	NA	CCCH-type zinc fingerfamily protein with RNA-binding domain-containing protein
AT2G05180	Col	dre2-4	0.497581	0.235171	-1.08122	0.01645	0.0359164	protein_coding	CYP705A6	cytochrome P450, family 705, subfamily A, polypeptide 6	cytochrome P450, family 705, subfamily A, polypeptide 6
AT2G05185	Col	dre2-4	3.06131	1.29417	-1.24212	0.0001	0.000362676	protein_coding	NA	NA	hypothetical protein
AT2G05215	Col	dre2-4	0.782117	0.326929	-1.25841	0.02365	0.04914	long_noncoding_rna	NA	NA	character(0)
AT2G05510	Col	dre2-4	53.9994	13.5064	-1.9993	5e-05	0.00018856	protein_coding	NA	NA	Glycine-rich protein family
AT2G05540	Col	dre2-4	123.691	3.03723	-5.34784	5e-05	0.00018856	protein_coding	NA	NA	Glycine-rich protein family
AT2G06025	Col	dre2-4	59.5358	29.6194	-1.00721	5e-05	0.00018856	protein_coding	NA	NA	Acyl-CoA N-acyltransferases (NAT) superfamily protein
AT2G06520	Col	dre2-4	1748.89	789.035	-1.14828	5e-05	0.00018856	protein_coding	PSBX	photosystem II subunit X	photosystem II subunit X
AT2G07042	Col	dre2-4	7.34752	1.36278	-2.4307	5e-05	0.00018856	other_rna	NA	NA	other_RNA
AT2G07708	Col	dre2-4	0.300089	0.0408642	-2.87648	0.02035	0.0431439	protein_coding	NA	NA	hypothetical protein
AT2G07718	Col	dre2-4	0.301491	0.110526	-1.44774	5e-05	0.00018856	protein_coding	NA	NA	Cytochrome b/b6 protein
AT2G13360	Col	dre2-4	1575.72	555.211	-1.50491	5e-05	0.00018856	protein_coding	AGT	alanine:glyoxylate aminotransferase	alanine:glyoxylate aminotransferase
AT2G13810	Col	dre2-4	1.48221	0.467739	-1.66397	5e-05	0.00018856	protein_coding	ALD1	AGD2-like defense response protein 1	AGD2-like defense response protein 1
AT2G14060	Col	dre2-4	0.432075	0.197475	-1.12961	0.0164	0.0358216	protein_coding	NA	NA	S-adenosyl-L-methionine-dependent methyltransferases superfamily protein
AT2G14910	Col	dre2-4	136.47	67.9903	-1.00518	5e-05	0.00018856	protein_coding	NA	NA	MAR-binding filament-like protein
AT2G15020	Col	dre2-4	41.0295	15.0492	-1.44698	5e-05	0.00018856	protein_coding	NA	NA	hypothetical protein
AT2G15042	Col	dre2-4	8.69199	2.29406	-1.92178	5e-05	0.00018856	protein_coding	NA	NA	Leucine-rich repeat (LRR) family protein
AT2G15080	Col	dre2-4	23.1169	11.0864	-1.06016	5e-05	0.00018856	protein_coding	RLP19	receptor like protein 19	receptor like protein 19
AT2G15580	Col	dre2-4	58.9238	28.0218	-1.0723	5e-05	0.00018856	protein_coding	NA	NA	RING/U-box superfamily protein
AT2G15830	Col	dre2-4	15.4338	7.12253	-1.11563	5e-05	0.00018856	protein_coding	NA	NA	hypothetical protein
AT2G15880	Col	dre2-4	36.236	2.19362	-4.04604	5e-05	0.00018856	protein_coding	NA	NA	Leucine-rich repeat (LRR) family protein
AT2G15890	Col	dre2-4	305.546	78.681	-1.9573	5e-05	0.00018856	protein_coding	MEE14	maternal effect embryo arrest 14	maternal effect embryo arrest 14
AT2G15960	Col	dre2-4	154.763	26.0668	-2.56978	5e-05	0.00018856	protein_coding	NA	NA	stress-induced protein
AT2G16380	Col	dre2-4	14.6707	4.46723	-1.71548	5e-05	0.00018856	protein_coding	NA	NA	Sec14p-like phosphatidylinositol transfer family protein
AT2G17780	Col	dre2-4	13.7368	6.70699	-1.03431	5e-05	0.00018856	protein_coding	MCA2	mid1-complementing activity 2	PLAC8 family protein
AT2G17880	Col	dre2-4	19.2984	6.8612	-1.49195	5e-05	0.00018856	protein_coding	NA	NA	Chaperone DnaJ-domain superfamily protein
AT2G18010	Col	dre2-4	3.21155	0.506165	-2.66559	5e-05	0.00018856	protein_coding	NA	NA	SAUR-like auxin-responsive protein family
AT2G18050	Col	dre2-4	24.3638	5.61436	-2.11754	5e-05	0.00018856	protein_coding	HIS1-3	histone H1-3	histone H1-3
AT2G18260	Col	dre2-4	2.36097	0.921262	-1.3577	5e-05	0.00018856	protein_coding	SYP112	syntaxin of plants 112	syntaxin of plants 112
AT2G18280	Col	dre2-4	81.0672	32.1138	-1.33593	5e-05	0.00018856	protein_coding	TLP2	tubby like protein 2	tubby like protein 2
AT2G18300	Col	dre2-4	108.618	47.9632	-1.17927	5e-05	0.00018856	protein_coding	HBI1	HOMOLOG OF BEE2 INTERACTING WITH IBH 1	basic helix-loop-helix (bHLH) DNA-binding superfamily protein
AT2G18660	Col	dre2-4	3.52924	1.09473	-1.68878	5e-05	0.00018856	protein_coding	PNP-A	plant natriuretic peptide A	plant natriuretic peptide A
AT2G18670	Col	dre2-4	18.4807	9.21131	-1.00454	5e-05	0.00018856	protein_coding	NA	NA	RING/U-box superfamily protein
AT2G18690	Col	dre2-4	11.521	5.19846	-1.1481	5e-05	0.00018856	protein_coding	NA	NA	transmembrane protein
AT2G18700	Col	dre2-4	53.1015	10.0986	-2.39459	5e-05	0.00018856	protein_coding	TPS11	trehalose phosphatase/synthase 11	trehalose phosphatase/synthase 11
AT2G20080	Col	dre2-4	0.73156	0.306833	-1.25352	0.0032	0.00837444	protein_coding	NA	NA	hypothetical protein
AT2G20260	Col	dre2-4	2026.17	881.715	-1.20037	5e-05	0.00018856	protein_coding	PSAE-2	photosystem I subunit E-2	photosystem I subunit E-2
AT2G20670	Col	dre2-4	109.824	41.0093	-1.42116	5e-05	0.00018856	protein_coding	NA	NA	sugar phosphate exchanger, putative (DUF506)
AT2G21185	Col	dre2-4	76.4719	28.9819	-1.39978	5e-05	0.00018856	protein_coding	NA	NA	transmembrane protein
AT2G21210	Col	dre2-4	162.151	77.4486	-1.06602	5e-05	0.00018856	protein_coding	NA	NA	SAUR-like auxin-responsive protein family
AT2G21220	Col	dre2-4	1.47149	0.46914	-1.64919	0.0003	0.000989878	protein_coding	NA	NA	SAUR-like auxin-responsive protein family
AT2G21540	Col	dre2-4	7.78017	3.52374	-1.14269	0.004	0.0102378	protein_coding	SFH3	SEC14-like 3	SEC14-like 3
AT2G21730	Col	dre2-4	0.435277	0.148797	-1.54859	0.00415	0.0105821	protein_coding	CAD2	cinnamyl alcohol dehydrogenase homolog 2	cinnamyl alcohol dehydrogenase homolog 2
AT2G21890	Col	dre2-4	0.752556	0.246848	-1.60818	0.00225	0.00611281	protein_coding	CAD3	cinnamyl alcohol dehydrogenase homolog 3	cinnamyl alcohol dehydrogenase homolog 3
AT2G22810	Col	dre2-4	1.64587	0.512479	-1.68329	5e-05	0.00018856	protein_coding	ACS4	1-aminocyclopropane-1-carboxylate synthase 4	1-aminocyclopropane-1-carboxylate synthase 4
AT2G22860	Col	dre2-4	5.10491	1.73933	-1.55336	5e-05	0.00018856	protein_coding	PSK2	phytosulfokine 2 precursor	phytosulfokine 2 precursor
AT2G22980	Col	dre2-4	53.2257	4.5729	-3.54094	5e-05	0.00018856	protein_coding	SCPL13	serine carboxypeptidase-like 13	serine carboxypeptidase-like 13
AT2G22990	Col	dre2-4	451.904	68.201	-2.72815	5e-05	0.00018856	protein_coding	SNG1	sinapoylglucose 1	sinapoylglucose 1
AT2G23110	Col	dre2-4	1.006	0	#NAME?	5e-05	0.00018856	protein_coding	NA	NA	Late embryogenesis abundant protein, group 6
AT2G23180	Col	dre2-4	7.04832	2.91223	-1.27516	5e-05	0.00018856	protein_coding	CYP96A1	cytochrome P450, family 96, subfamily A, polypeptide 1	cytochrome P450, family 96, subfamily A, polypeptide 1
AT2G23550	Col	dre2-4	0.799593	0.354643	-1.1729	0.0033	0.00860834	protein_coding	MES6	methyl esterase 6	methyl esterase 6
AT2G23840	Col	dre2-4	67.2721	31.0466	-1.11557	5e-05	0.00018856	protein_coding	NA	NA	HNH endonuclease
AT2G24692	Col	dre2-4	4.82939	1.47703	-1.70914	5e-05	0.00018856	protein_coding	NA	NA	BTB/POZ domain protein
AT2G24800	Col	dre2-4	1.19898	0.391127	-1.6161	5e-05	0.00018856	protein_coding	NA	NA	Peroxidase superfamily protein
AT2G24850	Col	dre2-4	5.10495	1.55343	-1.71644	5e-05	0.00018856	protein_coding	TAT3	tyrosine aminotransferase 3	tyrosine aminotransferase 3
AT2G25080	Col	dre2-4	916.952	166.888	-2.45796	5e-05	0.00018856	protein_coding	GPX1	glutathione peroxidase 1	glutathione peroxidase 1
AT2G25200	Col	dre2-4	11.9973	3.53975	-1.76099	5e-05	0.00018856	protein_coding	NA	NA	hypothetical protein (DUF868)
AT2G25605	Col	dre2-4	42.9556	19.9633	-1.1055	5e-05	0.00018856	protein_coding	NA	NA	DNA-directed RNA polymerase subunit beta
AT2G25780	Col	dre2-4	1.45286	0.128787	-3.49584	0.00695	0.0167291	protein_coding	NA	NA	hypothetical protein (DUF1677)
AT2G25900	Col	dre2-4	112.996	49.4661	-1.19177	5e-05	0.00018856	protein_coding	ATCTH	NA	Zinc finger C-x8-C-x5-C-x3-H type family protein
AT2G26020	Col	dre2-4	4.51007	1.27292	-1.82501	5e-05	0.00018856	protein_coding	PDF1.2b	plant defensin 1.2b	plant defensin 1.2b
AT2G26150	Col	dre2-4	0.719252	0.27702	-1.37651	0.0002	0.000685997	protein_coding	HSFA2	heat shock transcription factor A2	heat shock transcription factor A2
AT2G26500	Col	dre2-4	1965.57	603.149	-1.70436	5e-05	0.00018856	protein_coding	NA	NA	cytochrome b6f complex subunit (petM)
AT2G26515	Col	dre2-4	3.26512	1.29788	-1.33098	0.0023	0.00623471	protein_coding	NA	NA	hypothetical protein
AT2G26750	Col	dre2-4	1.85031	0.580702	-1.6719	5e-05	0.00018856	protein_coding	NA	NA	alpha/beta-Hydrolases superfamily protein
AT2G26980	Col	dre2-4	43.9621	16.4674	-1.41665	5e-05	0.00018856	protein_coding	CIPK3	CBL-interacting protein kinase 3	CBL-interacting protein kinase 3
AT2G27385	Col	dre2-4	595.451	189.617	-1.65089	5e-05	0.00018856	protein_coding	NA	NA	Pollen Ole e 1 allergen and extensin family protein
AT2G28110	Col	dre2-4	7.62688	3.21759	-1.24511	5e-05	0.00018856	protein_coding	FRA8	FRAGILE FIBER 8	Exostosin family protein
AT2G28800	Col	dre2-4	465.781	220.938	-1.07601	5e-05	0.00018856	protein_coding	ALB3	ALBINO 3	63 kDa inner membrane family protein
AT2G29130	Col	dre2-4	0.388326	0.182799	-1.08701	0.0107	0.0246307	protein_coding	LAC2	laccase 2	laccase 2
AT2G29170	Col	dre2-4	29.751	11.9592	-1.31482	5e-05	0.00018856	protein_coding	NA	NA	NAD(P)-binding Rossmann-fold superfamily protein
AT2G29290	Col	dre2-4	105.204	29.6439	-1.82739	5e-05	0.00018856	protein_coding	NA	NA	NAD(P)-binding Rossmann-fold superfamily protein
AT2G29300	Col	dre2-4	31.3954	3.68064	-3.09252	5e-05	0.00018856	protein_coding	NA	NA	NAD(P)-binding Rossmann-fold superfamily protein
AT2G29310	Col	dre2-4	126.544	57.5092	-1.13778	5e-05	0.00018856	protein_coding	NA	NA	NAD(P)-binding Rossmann-fold superfamily protein
AT2G29350	Col	dre2-4	11.3355	3.20329	-1.82322	5e-05	0.00018856	protein_coding	SAG13	senescence-associated gene 13	senescence-associated gene 13
AT2G29360	Col	dre2-4	129.443	61.1301	-1.08236	5e-05	0.00018856	protein_coding	NA	NA	NAD(P)-binding Rossmann-fold superfamily protein
AT2G29940	Col	dre2-4	3.66969	1.11848	-1.71412	5e-05	0.00018856	protein_coding	ABCG31	ATP-binding cassette G31	pleiotropic drug resistance 3
AT2G30520	Col	dre2-4	253.422	102.9	-1.3003	5e-05	0.00018856	protein_coding	RPT2	ROOT PHOTOTROPISM 2	Phototropic-responsive NPH3 family protein
AT2G30570	Col	dre2-4	3563.79	1230.73	-1.53389	5e-05	0.00018856	protein_coding	PSBW	photosystem II reaction center W	photosystem II reaction center W
AT2G30600	Col	dre2-4	92.1191	21.5479	-2.09595	5e-05	0.00018856	protein_coding	NA	NA	BTB/POZ domain-containing protein
AT2G30615	Col	dre2-4	8.58698	2.24243	-1.93709	0.0007	0.00213365	protein_coding	NA	NA	F-box/LRR protein
AT2G31083	Col	dre2-4	2.63435	0.921249	-1.51579	0.0004	0.00128646	protein_coding	CLE5	CLAVATA3/ESR-RELATED 5	CLAVATA3/ESR-RELATED 5
AT2G31085	Col	dre2-4	1.86394	0.643486	-1.53437	0.0017	0.0047617	protein_coding	CLE6	CLAVATA3/ESR-RELATED 6	CLAVATA3/ESR-RELATED 6
AT2G31945	Col	dre2-4	2.05622	0.656841	-1.64638	0.00035	0.00114109	protein_coding	NA	NA	transmembrane protein
AT2G32010	Col	dre2-4	12.9575	5.74445	-1.17354	5e-05	0.00018856	protein_coding	CVL1	CVP2 like 1	CVP2 like 1
AT2G32090	Col	dre2-4	85.5646	28.4252	-1.58984	5e-05	0.00018856	protein_coding	NA	NA	Lactoylglutathione lyase / glyoxalase I family protein
AT2G32100	Col	dre2-4	41.6364	16.7502	-1.31367	5e-05	0.00018856	protein_coding	OFP16	ovate family protein 16	ovate family protein 16
AT2G32150	Col	dre2-4	90.6874	31.1508	-1.54163	5e-05	0.00018856	protein_coding	NA	NA	Haloacid dehalogenase-like hydrolase (HAD) superfamily protein
AT2G32160	Col	dre2-4	10.5801	3.26848	-1.69466	5e-05	0.00018856	protein_coding	NA	NA	S-adenosyl-L-methionine-dependent methyltransferases superfamily protein
AT2G32550	Col	dre2-4	5.8565	1.79516	-1.70592	5e-05	0.00018856	protein_coding	NA	NA	Cell differentiation, Rcd1-like protein
AT2G32680	Col	dre2-4	3.54841	1.67308	-1.08467	5e-05	0.00018856	protein_coding	RLP23	receptor like protein 23	receptor like protein 23
AT2G32870	Col	dre2-4	61.5186	17.602	-1.80528	5e-05	0.00018856	protein_coding	NA	NA	TRAF-like family protein
AT2G32880	Col	dre2-4	50.5057	9.8037	-2.36505	5e-05	0.00018856	protein_coding	NA	NA	TRAF-like family protein
AT2G33280	Col	dre2-4	0.563748	0.106182	-2.40851	0.0001	0.000362676	protein_coding	NA	NA	Major facilitator superfamily protein
AT2G33810	Col	dre2-4	1.02177	0.408535	-1.32253	0.0118	0.0269052	protein_coding	SPL3	squamosa promoter binding protein-like 3	squamosa promoter binding protein-like 3
AT2G33815	Col	dre2-4	7.36312	1.90782	-1.94839	5e-05	0.00018856	antisense_long_noncoding_rna	NA	NA	Natural antisense transcript overlaps with AT2G33810
AT2G33830	Col	dre2-4	324.836	11.3671	-4.83677	5e-05	0.00018856	protein_coding	NA	NA	Dormancy/auxin associated family protein
AT2G34060	Col	dre2-4	10.8659	4.40395	-1.30293	5e-05	0.00018856	protein_coding	NA	NA	Peroxidase superfamily protein
AT2G34170	Col	dre2-4	22.6191	8.60023	-1.39509	5e-05	0.00018856	protein_coding	NA	NA	hypothetical protein (DUF688)
AT2G34180	Col	dre2-4	1.33117	0.452684	-1.55611	0.00805	0.0190684	protein_coding	CIPK13	CBL-interacting protein kinase 13	CBL-interacting protein kinase 13
AT2G34420	Col	dre2-4	14064.7	6644.44	-1.08186	5e-05	0.00018856	protein_coding	LHB1B2	photosystem II light harvesting complex gene B1B2	photosystem II light harvesting complex protein B1B2
AT2G34430	Col	dre2-4	3405.96	907.976	-1.90734	5e-05	0.00018856	protein_coding	LHB1B1	light-harvesting chlorophyll-protein complex II subunit B1	light-harvesting chlorophyll-protein complex II subunit B1
AT2G34500	Col	dre2-4	1.87988	0.707589	-1.40966	5e-05	0.00018856	protein_coding	CYP710A1	cytochrome P450, family 710, subfamily A, polypeptide 1	cytochrome P450, family 710, subfamily A, polypeptide 1
AT2G35075	Col	dre2-4	0.447865	0.200215	-1.16151	0.0092	0.0215221	protein_coding	NA	NA	hypothetical protein
AT2G35260	Col	dre2-4	244.271	107.83	-1.17972	5e-05	0.00018856	protein_coding	NA	NA	CAAX protease self-immunity protein
AT2G35820	Col	dre2-4	24.8777	11.6859	-1.09008	0.0001	0.000362676	protein_coding	NA	NA	ureidoglycolate hydrolase
AT2G35980	Col	dre2-4	1.96868	0.454084	-2.1162	5e-05	0.00018856	protein_coding	YLS9	YELLOW-LEAF-SPECIFIC GENE 9	Late embryogenesis abundant (LEA) hydroxyproline-rich glycoprotein family
AT2G36430	Col	dre2-4	11.9233	5.66559	-1.07349	5e-05	0.00018856	protein_coding	NA	NA	transmembrane protein, putative (DUF247)
AT2G36630	Col	dre2-4	51.0455	20.6615	-1.30484	5e-05	0.00018856	protein_coding	NA	NA	Sulfite exporter TauE/SafE family protein
AT2G36770	Col	dre2-4	1.4114	0.430505	-1.71302	5e-05	0.00018856	protein_coding	NA	NA	UDP-Glycosyltransferase superfamily protein
AT2G36895	Col	dre2-4	78.4039	34.6319	-1.17882	5e-05	0.00018856	protein_coding	NA	NA	D-tagatose-1,6-bisphosphate aldolase subunit
AT2G37025	Col	dre2-4	2.86851	1.18209	-1.27897	5e-05	0.00018856	protein_coding	TRFL8	TRF-like 8	TRF-like 8
AT2G37030	Col	dre2-4	2.16751	1.03731	-1.06319	0.00655	0.0158588	protein_coding	NA	NA	SAUR-like auxin-responsive protein family
AT2G37130	Col	dre2-4	93.9902	30.2943	-1.63347	5e-05	0.00018856	protein_coding	NA	NA	Peroxidase superfamily protein
AT2G37640	Col	dre2-4	73.9703	23.7103	-1.64143	5e-05	0.00018856	protein_coding	EXP3	NA	Barwin-like endoglucanases superfamily protein
AT2G37750	Col	dre2-4	20.3253	7.30062	-1.47718	5e-05	0.00018856	protein_coding	NA	NA	hypothetical protein
AT2G37900	Col	dre2-4	0.938044	0.459832	-1.02855	0.00045	0.00143336	protein_coding	NA	NA	Major facilitator superfamily protein
AT2G38240	Col	dre2-4	0.796539	0.0547254	-3.86346	0.0008	0.00241025	protein_coding	NA	NA	2-oxoglutarate (2OG) and Fe(II)-dependent oxygenase superfamily protein
AT2G38300	Col	dre2-4	13.3077	3.32088	-2.00262	5e-05	0.00018856	protein_coding	NA	NA	myb-like HTH transcriptional regulator family protein
AT2G38400	Col	dre2-4	36.951	8.45861	-2.12712	5e-05	0.00018856	protein_coding	AGT3	alanine:glyoxylate aminotransferase 3	alanine:glyoxylate aminotransferase 3
AT2G38465	Col	dre2-4	7.48685	3.03253	-1.30384	5e-05	0.00018856	protein_coding	NA	NA	hypothetical protein
AT2G38760	Col	dre2-4	6.93644	2.88511	-1.26557	5e-05	0.00018856	protein_coding	ANNAT3	annexin 3	annexin 3
AT2G39000	Col	dre2-4	45.0363	16.3117	-1.46518	5e-05	0.00018856	protein_coding	NA	NA	Acyl-CoA N-acyltransferases (NAT) superfamily protein
AT2G39030	Col	dre2-4	2.66676	1.03346	-1.36761	5e-05	0.00018856	protein_coding	NATA1	N-acetyltransferase activity 1	Acyl-CoA N-acyltransferases (NAT) superfamily protein
AT2G39250	Col	dre2-4	22.678	10.6141	-1.09531	5e-05	0.00018856	protein_coding	SNZ	SCHNARCHZAPFEN	Integrase-type DNA-binding superfamily protein
AT2G39400	Col	dre2-4	27.8723	7.12433	-1.968	5e-05	0.00018856	protein_coding	NA	NA	alpha/beta-Hydrolases superfamily protein
AT2G39570	Col	dre2-4	66.2973	30.1014	-1.13912	5e-05	0.00018856	protein_coding	ACR9	ACT domain repeats 9	ACT domain-containing protein
AT2G39800	Col	dre2-4	304.422	130.162	-1.22576	5e-05	0.00018856	protein_coding	P5CS1	delta1-pyrroline-5-carboxylate synthase 1	delta1-pyrroline-5-carboxylate synthase 1
AT2G39855	Col	dre2-4	1.5647	0.142102	-3.46089	5e-05	0.00018856	protein_coding	NA	NA	plant/protein
AT2G40260	Col	dre2-4	9.93949	4.29479	-1.21058	5e-05	0.00018856	protein_coding	NA	NA	Homeodomain-like superfamily protein
AT2G40300	Col	dre2-4	68.4668	19.9189	-1.78127	5e-05	0.00018856	protein_coding	FER4	ferritin 4	ferritin 4
AT2G40420	Col	dre2-4	21.2335	9.00337	-1.23781	5e-05	0.00018856	protein_coding	NA	NA	Transmembrane amino acid transporter family protein
AT2G40520	Col	dre2-4	11.1371	3.48369	-1.67668	5e-05	0.00018856	protein_coding	NA	NA	Nucleotidyltransferase family protein
AT2G40610	Col	dre2-4	241.637	20.1005	-3.58754	5e-05	0.00018856	protein_coding	EXPA8	expansin A8	expansin A8
AT2G40880	Col	dre2-4	236.172	100.931	-1.22646	5e-05	0.00018856	protein_coding	CYSA	cystatin A	cystatin A
AT2G40960	Col	dre2-4	17.4542	6.6906	-1.38337	5e-05	0.00018856	protein_coding	NA	NA	Single-stranded nucleic acid binding R3H protein
AT2G41170	Col	dre2-4	9.60367	4.68371	-1.03594	5e-05	0.00018856	protein_coding	NA	NA	F-box family protein
AT2G41480	Col	dre2-4	3.0552	1.03936	-1.55557	5e-05	0.00018856	protein_coding	NA	NA	peroxidase superfamily protein
AT2G42380	Col	dre2-4	26.6383	10.2477	-1.3782	5e-05	0.00018856	protein_coding	BZIP34	NA	Basic-leucine zipper (bZIP) transcription factor family protein
AT2G42620	Col	dre2-4	21.7184	9.76605	-1.15307	5e-05	0.00018856	protein_coding	MAX2	MORE AXILLARY BRANCHES 2	RNI-like superfamily protein
AT2G42870	Col	dre2-4	14.3301	3.3018	-2.11773	5e-05	0.00018856	protein_coding	PAR1	PHY RAPIDLY REGULATED 1	phy rapidly regulated 1
AT2G42900	Col	dre2-4	12.8443	5.97709	-1.10362	5e-05	0.00018856	protein_coding	NA	NA	Plant basic secretory protein (BSP) family protein
AT2G42980	Col	dre2-4	1.06738	0.489011	-1.12613	0.0003	0.000989878	protein_coding	NA	NA	Eukaryotic aspartyl protease family protein
AT2G43010	Col	dre2-4	100.14	49.3007	-1.02234	5e-05	0.00018856	protein_coding	PIF4	phytochrome interacting factor 4	phytochrome interacting factor 4
AT2G43060	Col	dre2-4	20.0876	9.06397	-1.14809	5e-05	0.00018856	protein_coding	IBH1	ILI1 binding bHLH 1	ILI1 binding bHLH 1
AT2G43520	Col	dre2-4	14.1057	3.99275	-1.82083	5e-05	0.00018856	protein_coding	TI2	trypsin inhibitor protein 2	trypsin inhibitor protein 2
AT2G43870	Col	dre2-4	4.52232	1.86421	-1.2785	5e-05	0.00018856	protein_coding	NA	NA	Pectin lyase-like superfamily protein
AT2G43920	Col	dre2-4	28.4093	11.9672	-1.24728	5e-05	0.00018856	protein_coding	HOL2	HARMLESS TO OZONE LAYER 2	S-adenosyl-L-methionine-dependent methyltransferases superfamily protein
AT2G44740	Col	dre2-4	11.2138	4.46331	-1.32909	5e-05	0.00018856	protein_coding	CYCP4;1	cyclin p4;1	cyclin p4;1
AT2G44940	Col	dre2-4	28.1966	11.5269	-1.29052	5e-05	0.00018856	protein_coding	NA	NA	Integrase-type DNA-binding superfamily protein
AT2G45130	Col	dre2-4	2.55733	1.20886	-1.08099	5e-05	0.00018856	protein_coding	SPX3	SPX domain gene 3	SPX domain protein 3
AT2G45170	Col	dre2-4	88.2251	38.6721	-1.1899	5e-05	0.00018856	protein_coding	ATG8E	AUTOPHAGY 8E	AUTOPHAGY 8E
AT2G45180	Col	dre2-4	1176.6	511.686	-1.2013	5e-05	0.00018856	protein_coding	NA	NA	Bifunctional inhibitor/lipid-transfer protein/seed storage 2S albumin superfamily protein
AT2G45560	Col	dre2-4	73.7151	29.4226	-1.32504	5e-05	0.00018856	protein_coding	CYP76C1	cytochrome P450, family 76, subfamily C, polypeptide 1	cytochrome P450, family 76, subfamily C, polypeptide 1
AT2G45570	Col	dre2-4	0.709088	0.227624	-1.63931	5e-05	0.00018856	protein_coding	CYP76C2	cytochrome P450, family 76, subfamily C, polypeptide 2	cytochrome P450, family 76, subfamily C, polypeptide 2
AT2G45660	Col	dre2-4	86.9552	25.4899	-1.77035	5e-05	0.00018856	protein_coding	AGL20	AGAMOUS-like 20	AGAMOUS-like 20
AT2G45740	Col	dre2-4	159.129	75.1713	-1.08195	5e-05	0.00018856	protein_coding	PEX11D	peroxin 11D	peroxin 11D
AT2G45820	Col	dre2-4	180.338	84.6856	-1.09051	5e-05	0.00018856	protein_coding	NA	NA	Remorin family protein
AT2G45850	Col	dre2-4	26.8345	13.1534	-1.02865	5e-05	0.00018856	protein_coding	NA	NA	AT hook motif DNA-binding family protein
AT2G46070	Col	dre2-4	28.2824	9.8174	-1.52649	5e-05	0.00018856	protein_coding	MPK12	mitogen-activated protein kinase 12	mitogen-activated protein kinase 12
AT2G46192	Col	dre2-4	4.90796	2.10936	-1.21832	5e-05	0.00018856	other_rna	NA	NA	other_RNA
AT2G46220	Col	dre2-4	209.873	87.8193	-1.2569	5e-05	0.00018856	protein_coding	NA	NA	DUF2358 family protein (DUF2358)
AT2G46250	Col	dre2-4	12.0432	4.82387	-1.31996	5e-05	0.00018856	protein_coding	NA	NA	myosin heavy chain-like protein
AT2G46530	Col	dre2-4	17.122	4.06606	-2.07414	5e-05	0.00018856	protein_coding	ARF11	auxin response factor 11	auxin response factor 11
AT2G46720	Col	dre2-4	3.36723	1.52038	-1.14713	5e-05	0.00018856	protein_coding	KCS13	3-ketoacyl-CoA synthase 13	3-ketoacyl-CoA synthase 13
AT2G46880	Col	dre2-4	1.76206	0.710577	-1.3102	5e-05	0.00018856	protein_coding	PAP14	purple acid phosphatase 14	purple acid phosphatase 14
AT2G47190	Col	dre2-4	0.882033	0.13261	-2.73364	0.0004	0.00128646	protein_coding	MYB2	myb domain protein 2	myb domain protein 2
AT2G47270	Col	dre2-4	17.4848	2.57414	-2.76394	5e-05	0.00018856	protein_coding	UPB1	UPBEAT1	transcription factor UPBEAT protein
AT3G01490	Col	dre2-4	37.2537	11.2507	-1.72737	5e-05	0.00018856	protein_coding	NA	NA	Protein kinase superfamily protein
AT3G03470	Col	dre2-4	31.5032	5.93242	-2.40881	5e-05	0.00018856	protein_coding	CYP89A9	cytochrome P450, family 87, subfamily A, polypeptide 9	cytochrome P450, family 87, subfamily A, polypeptide 9
AT3G03480	Col	dre2-4	2.83815	0.152267	-4.22028	5e-05	0.00018856	protein_coding	CHAT	acetyl CoA:(Z)-3-hexen-1-ol acetyltransferase	acetyl CoA:(Z)-3-hexen-1-ol acetyltransferase
AT3G03820	Col	dre2-4	9.25174	3.03061	-1.61012	5e-05	0.00018856	protein_coding	SAUR29	SMALL AUXIN UP RNA 29	SAUR-like auxin-responsive protein family
AT3G03830	Col	dre2-4	4.92592	1.02974	-2.25812	5e-05	0.00018856	protein_coding	SAUR28	SMALL AUXIN UP RNA 28	SAUR-like auxin-responsive protein family
AT3G03840	Col	dre2-4	5.84055	1.67595	-1.80112	5e-05	0.00018856	protein_coding	SAUR27	SMALL AUXIN UP RNA 27	SAUR-like auxin-responsive protein family
AT3G03850	Col	dre2-4	10.0072	2.9832	-1.7461	5e-05	0.00018856	protein_coding	SAUR26	SMALL AUXIN UP RNA 26	SAUR-like auxin-responsive protein family
AT3G03870	Col	dre2-4	27.7861	13.6403	-1.02649	5e-05	0.00018856	protein_coding	NA	NA	transmembrane protein
AT3G04000	Col	dre2-4	4.19306	1.70765	-1.29599	5e-05	0.00018856	protein_coding	NA	NA	NAD(P)-binding Rossmann-fold superfamily protein
AT3G04360	Col	dre2-4	0.304571	0.123099	-1.30696	0.0162	0.0354484	protein_coding	NA	NA	Calcium-dependent lipid-binding (CaLB domain) family protein
AT3G04730	Col	dre2-4	156.85	68.092	-1.20383	5e-05	0.00018856	protein_coding	IAA16	indoleacetic acid-induced protein 16	indoleacetic acid-induced protein 16
AT3G04960	Col	dre2-4	0.809825	0.303891	-1.41406	5e-05	0.00018856	protein_coding	NA	NA	trichohyalin, putative (DUF3444)
AT3G05140	Col	dre2-4	1.41456	0.618906	-1.19256	5e-05	0.00018856	protein_coding	RBK2	ROP binding protein kinases 2	ROP binding protein kinases 2
AT3G05160	Col	dre2-4	42.3935	17.0681	-1.31254	5e-05	0.00018856	protein_coding	NA	NA	Major facilitator superfamily protein
AT3G05640	Col	dre2-4	19.2773	7.3521	-1.39067	5e-05	0.00018856	protein_coding	NA	NA	Protein phosphatase 2C family protein
AT3G05900	Col	dre2-4	33.7591	16.6037	-1.02377	5e-05	0.00018856	protein_coding	NA	NA	neurofilament protein-like protein
AT3G05936	Col	dre2-4	22.0682	9.31837	-1.24382	5e-05	0.00018856	protein_coding	NA	NA	hypothetical protein
AT3G05945	Col	dre2-4	12.5638	6.152	-1.03014	0.0005	0.00157859	long_noncoding_rna	NA	NA	character(0)
AT3G06080	Col	dre2-4	33.2787	13.8679	-1.26285	5e-05	0.00018856	protein_coding	TBL10	TRICHOME BIREFRINGENCE-LIKE 10	trichome birefringence-like protein (DUF828)
AT3G06330	Col	dre2-4	24.4526	11.9768	-1.02975	5e-05	0.00018856	protein_coding	NA	NA	RING/U-box superfamily protein
AT3G06390	Col	dre2-4	8.81415	1.03528	-3.0898	5e-05	0.00018856	protein_coding	NA	NA	Uncharacterized protein family (UPF0497)
AT3G06690	Col	dre2-4	4.26095	1.59717	-1.41565	5e-05	0.00018856	protein_coding	NA	NA	putative acyl-coenzyme A oxidase
AT3G06950	Col	dre2-4	21.2116	9.20358	-1.20459	5e-05	0.00018856	protein_coding	NA	NA	Pseudouridine synthase family protein
AT3G07010	Col	dre2-4	38.3593	18.3546	-1.06344	5e-05	0.00018856	protein_coding	NA	NA	Pectin lyase-like superfamily protein
AT3G07310	Col	dre2-4	79.7559	38.1741	-1.063	5e-05	0.00018856	protein_coding	NA	NA	phosphoserine aminotransferase, putative (DUF760)
AT3G07350	Col	dre2-4	16.993	5.66716	-1.58424	5e-05	0.00018856	protein_coding	NA	NA	sulfate/thiosulfate import ATP-binding protein, putative (DUF506)
AT3G07675	Col	dre2-4	19.3316	4.66743	-2.05026	0.00225	0.00611281	long_noncoding_rna	NA	NA	character(0)
AT3G07785	Col	dre2-4	2.71621	0.96768	-1.48899	0.0014	0.00398882	antisense_long_noncoding_rna	NA	NA	Natural antisense transcript overlaps with AT3G47580
AT3G08660	Col	dre2-4	2.48589	1.14036	-1.12427	5e-05	0.00018856	protein_coding	NA	NA	Phototropic-responsive NPH3 family protein
AT3G08940	Col	dre2-4	2929.09	1268.21	-1.20766	5e-05	0.00018856	protein_coding	LHCB4.2	light harvesting complex photosystem II	light harvesting complex photosystem II
AT3G09160	Col	dre2-4	11.237	3.98213	-1.49664	5e-05	0.00018856	protein_coding	NA	NA	RNA-binding (RRM/RBD/RNP motifs) family protein
AT3G09162	Col	dre2-4	12.3228	5.67582	-1.11843	5e-05	0.00018856	protein_coding	NA	NA	hypothetical protein
AT3G09580	Col	dre2-4	18.7959	7.99041	-1.23408	5e-05	0.00018856	protein_coding	NA	NA	FAD/NAD(P)-binding oxidoreductase family protein
AT3G09960	Col	dre2-4	1.20188	0.374871	-1.68082	0.00015	0.000527145	protein_coding	NA	NA	Calcineurin-like metallo-phosphoesterase superfamily protein
AT3G10020	Col	dre2-4	192.209	57.3785	-1.74409	5e-05	0.00018856	protein_coding	NA	NA	plant/protein
AT3G10150	Col	dre2-4	2.96266	1.27517	-1.21621	0.0051	0.0126923	protein_coding	PAP16	purple acid phosphatase 16	purple acid phosphatase 16
AT3G11090	Col	dre2-4	48.6147	22.5272	-1.10973	5e-05	0.00018856	protein_coding	LBD21	LOB domain-containing protein 21	LOB domain-containing protein 21
AT3G11110	Col	dre2-4	21.1041	6.72606	-1.64969	5e-05	0.00018856	protein_coding	NA	NA	RING/U-box superfamily protein
AT3G11690	Col	dre2-4	13.0329	6.02569	-1.11296	5e-05	0.00018856	protein_coding	NA	NA	hypothetical protein
AT3G11840	Col	dre2-4	3.59009	1.60367	-1.16264	5e-05	0.00018856	protein_coding	PUB24	plant U-box 24	E3 ubiquitin-protein ligase PUB24-like protein
AT3G12710	Col	dre2-4	28.3599	10.5189	-1.43087	5e-05	0.00018856	protein_coding	NA	NA	DNA glycosylase superfamily protein
AT3G12910	Col	dre2-4	0.447664	0.121721	-1.87884	0.00485	0.012135	protein_coding	NA	NA	NAC (No Apical Meristem) domain transcriptional regulator superfamily protein
AT3G13061	Col	dre2-4	26.0387	10.9697	-1.24713	0.00185	0.005128	antisense_long_noncoding_rna	NA	NA	Natural antisense transcript overlaps with AT3G13060
AT3G13062	Col	dre2-4	45.5906	17.1612	-1.40959	5e-05	0.00018856	protein_coding	NA	NA	Polyketide cyclase/dehydrase and lipid transport superfamily protein
AT3G13065	Col	dre2-4	5.8644	1.9629	-1.579	0.0002	0.000685997	protein_coding	SRF4	STRUBBELIG-receptor family 4	STRUBBELIG-receptor family 4
AT3G13277	Col	dre2-4	2.94417	0.960863	-1.61546	5e-05	0.00018856	other_rna	NA	NA	other_RNA
AT3G13450	Col	dre2-4	28.4249	13.317	-1.09389	5e-05	0.00018856	protein_coding	DIN4	DARK INDUCIBLE 4	Transketolase family protein
AT3G13750	Col	dre2-4	206.971	48.5689	-2.09133	5e-05	0.00018856	protein_coding	BGAL1	beta galactosidase 1	beta galactosidase 1
AT3G13840	Col	dre2-4	0.787681	0.206389	-1.93225	5e-05	0.00018856	protein_coding	NA	NA	GRAS family transcription factor
AT3G13950	Col	dre2-4	4.80125	1.997	-1.26557	5e-05	0.00018856	protein_coding	NA	NA	ankyrin
AT3G14370	Col	dre2-4	2.54972	1.11933	-1.1877	5e-05	0.00018856	protein_coding	WAG2	NA	Protein kinase superfamily protein
AT3G14595	Col	dre2-4	86.984	36.4583	-1.2545	5e-05	0.00018856	protein_coding	NA	NA	Ribosomal protein L18ae family
AT3G15115	Col	dre2-4	10.3211	3.9732	-1.37722	5e-05	0.00018856	protein_coding	NA	NA	serine/arginine repetitive matrix protein
AT3G15170	Col	dre2-4	0.67061	0.279869	-1.26072	0.0074	0.0177012	protein_coding	CUC1	CUP-SHAPED COTYLEDON1	NAC (No Apical Meristem) domain transcriptional regulator superfamily protein
AT3G15353	Col	dre2-4	1770.91	767.925	-1.20545	5e-05	0.00018856	protein_coding	MT3	metallothionein 3	metallothionein 3
AT3G15400	Col	dre2-4	2.63462	0.987899	-1.41516	5e-05	0.00018856	protein_coding	ATA20	anther 20	anther 20
AT3G15450	Col	dre2-4	525.303	116.762	-2.16958	5e-05	0.00018856	protein_coding	NA	NA	aluminum induced protein with YGL and LRDR motifs
AT3G15536	Col	dre2-4	4.66703	1.2658	-1.88246	0.00015	0.000527145	other_rna	NA	NA	other_RNA
AT3G15540	Col	dre2-4	9.19243	3.82832	-1.26373	5e-05	0.00018856	protein_coding	IAA19	indole-3-acetic acid inducible 19	indole-3-acetic acid inducible 19
AT3G15750	Col	dre2-4	12.3401	3.44491	-1.84081	5e-05	0.00018856	protein_coding	NA	NA	Essential protein Yae1, N-terminal
AT3G15760	Col	dre2-4	19.473	7.60457	-1.35654	5e-05	0.00018856	protein_coding	NA	NA	cytochrome P450 family protein
AT3G15770	Col	dre2-4	32.0226	10.6212	-1.59215	5e-05	0.00018856	protein_coding	NA	NA	hypothetical protein
AT3G15840	Col	dre2-4	535.795	208.077	-1.36456	5e-05	0.00018856	protein_coding	PIFI	post-illumination chlorophyll fluorescence increase	post-illumination chlorophyll fluorescence increase
AT3G16140	Col	dre2-4	1353.71	658.777	-1.03906	5e-05	0.00018856	protein_coding	PSAH-1	photosystem I subunit H-1	photosystem I subunit H-1
AT3G16240	Col	dre2-4	750.239	150.287	-2.31963	5e-05	0.00018856	protein_coding	DELTA-TIP	delta tonoplast integral protein	delta tonoplast integral protein
AT3G16370	Col	dre2-4	330.95	148.387	-1.15724	5e-05	0.00018856	protein_coding	NA	NA	GDSL-like Lipase/Acylhydrolase superfamily protein
AT3G16450	Col	dre2-4	88.7954	43.432	-1.03173	5e-05	0.00018856	protein_coding	JAL33	Jacalin-related lectin 33	Mannose-binding lectin superfamily protein
AT3G16640	Col	dre2-4	1378.34	605.327	-1.18715	5e-05	0.00018856	protein_coding	TCTP	translationally controlled tumor protein	translationally controlled tumor protein
AT3G16690	Col	dre2-4	15.8254	3.92771	-2.01048	5e-05	0.00018856	protein_coding	SWEET16	NA	Nodulin MtN3 family protein
AT3G16770	Col	dre2-4	276.114	85.2942	-1.69474	5e-05	0.00018856	protein_coding	EBP	ethylene-responsive element binding protein	ethylene-responsive element binding protein
AT3G16800	Col	dre2-4	20.1961	9.72463	-1.05436	5e-05	0.00018856	protein_coding	NA	NA	Protein phosphatase 2C family protein
AT3G17100	Col	dre2-4	58.1011	23.4042	-1.3118	5e-05	0.00018856	protein_coding	NA	NA	sequence-specific DNA binding transcription factor
AT3G17220	Col	dre2-4	0.912867	0.275921	-1.72615	0.00665	0.0160742	protein_coding	PMEI2	pectin methylesterase inhibitor 2	pectin methylesterase inhibitor 2
AT3G17225	Col	dre2-4	2.73927	1.33196	-1.04025	0.00055	0.00172228	protein_coding	NA	NA	Plant invertase/pectin methylesterase inhibitor superfamily protein
AT3G18050	Col	dre2-4	114.651	55.6477	-1.04285	5e-05	0.00018856	protein_coding	NA	NA	GPI-anchored protein
AT3G18980	Col	dre2-4	24.9803	9.52276	-1.39134	5e-05	0.00018856	protein_coding	ETP1	EIN2 targeting protein1	EIN2 targeting protein1
AT3G19800	Col	dre2-4	94.8618	43.4194	-1.12749	0.00215	0.0058703	protein_coding	NA	NA	E3 ubiquitin-protein ligase, putative (DUF177)
AT3G19850	Col	dre2-4	16.5566	6.68645	-1.30809	5e-05	0.00018856	protein_coding	NA	NA	Phototropic-responsive NPH3 family protein
AT3G20300	Col	dre2-4	19.9826	8.24359	-1.2774	5e-05	0.00018856	protein_coding	NA	NA	extracellular ligand-gated ion channel protein (DUF3537)
AT3G20340	Col	dre2-4	9.62638	2.47338	-1.96051	5e-05	0.00018856	protein_coding	NA	NA	protein expression protein
AT3G20395	Col	dre2-4	8.05617	1.70187	-2.24297	5e-05	0.00018856	protein_coding	NA	NA	RING/U-box superfamily protein
AT3G21055	Col	dre2-4	2902.25	1039.75	-1.48093	5e-05	0.00018856	protein_coding	PSBTN	photosystem II subunit T	photosystem II subunit T
AT3G21460	Col	dre2-4	4.52181	0.804044	-2.49155	5e-05	0.00018856	protein_coding	NA	NA	Glutaredoxin family protein
AT3G21670	Col	dre2-4	83.1579	31.758	-1.38873	5e-05	0.00018856	protein_coding	NA	NA	Major facilitator superfamily protein
AT3G22420	Col	dre2-4	23.8145	9.87685	-1.26972	5e-05	0.00018856	protein_coding	WNK2	with no lysine (K) kinase 2	with no lysine (K) kinase 2
AT3G22460	Col	dre2-4	10.5966	2.8029	-1.91862	5e-05	0.00018856	protein_coding	OASA2	O-acetylserine (thiol) lyase (OAS-TL) isoform A2	O-acetylserine (thiol) lyase (OAS-TL) isoform A2
AT3G22740	Col	dre2-4	10.3791	4.13993	-1.326	5e-05	0.00018856	protein_coding	HMT3	homocysteine S-methyltransferase 3	homocysteine S-methyltransferase 3
AT3G22910	Col	dre2-4	0.981828	0.413667	-1.247	5e-05	0.00018856	protein_coding	NA	NA	ATPase E1-E2 type family protein / haloacid dehalogenase-like hydrolase family protein
AT3G22961	Col	dre2-4	2.18715	0.140653	-3.95884	0.0002	0.000685997	protein_coding	NA	NA	Paired amphipathic helix (PAH2) superfamily protein
AT3G23050	Col	dre2-4	160.729	41.6828	-1.94711	5e-05	0.00018856	protein_coding	IAA7	indole-3-acetic acid 7	indole-3-acetic acid 7
AT3G23080	Col	dre2-4	69.6617	17.0351	-2.03186	5e-05	0.00018856	protein_coding	NA	NA	Polyketide cyclase/dehydrase and lipid transport superfamily protein
AT3G23240	Col	dre2-4	0.826069	0.381932	-1.11294	0.0123	0.0279027	protein_coding	ERF1	ethylene response factor 1	ethylene response factor 1
AT3G23480	Col	dre2-4	8.10137	1.77133	-2.19333	0.0004	0.00128646	protein_coding	NA	NA	Cyclopropane-fatty-acyl-phospholipid synthase
AT3G23510	Col	dre2-4	1.98702	0.661744	-1.58626	5e-05	0.00018856	protein_coding	NA	NA	Cyclopropane-fatty-acyl-phospholipid synthase
AT3G24100	Col	dre2-4	80.1534	27.0861	-1.56521	5e-05	0.00018856	protein_coding	NA	NA	Uncharacterized protein family SERF
AT3G24460	Col	dre2-4	12.4583	6.09813	-1.03067	5e-05	0.00018856	protein_coding	NA	NA	Serinc-domain containing serine and sphingolipid biosynthesis protein
AT3G24715	Col	dre2-4	4.17373	1.35101	-1.6273	5e-05	0.00018856	protein_coding	NA	NA	kinase superfamily with octicosapeptide/Phox/Bem1p domain-containing protein
AT3G24900	Col	dre2-4	0.506914	0.154142	-1.71749	0.00235	0.00635293	protein_coding	RLP39	receptor like protein 39	receptor like protein 39
AT3G25620	Col	dre2-4	3.10868	1.48603	-1.06484	5e-05	0.00018856	protein_coding	ABCG21	ATP-binding cassette G21	ABC-2 type transporter family protein
AT3G25717	Col	dre2-4	178.059	82.9399	-1.10222	5e-05	0.00018856	protein_coding	RTFL16	ROTUNDIFOLIA like 16	ROTUNDIFOLIA like 16
AT3G25820	Col	dre2-4	2.63604	0.743708	-1.82556	5e-05	0.00018856	protein_coding	TPS-CIN	terpene synthase-like sequence-1,8-cineole	terpene synthase-like sequence-1,8-cineole
AT3G26040	Col	dre2-4	1.02358	0.413183	-1.30877	0.00055	0.00172228	protein_coding	NA	NA	HXXXD-type acyl-transferase family protein
AT3G26220	Col	dre2-4	6.8833	3.12837	-1.13769	5e-05	0.00018856	protein_coding	CYP71B3	cytochrome P450, family 71, subfamily B, polypeptide 3	cytochrome P450, family 71, subfamily B, polypeptide 3
AT3G26280	Col	dre2-4	55.0565	20.4159	-1.43122	5e-05	0.00018856	protein_coding	CYP71B4	cytochrome P450, family 71, subfamily B, polypeptide 4	cytochrome P450, family 71, subfamily B, polypeptide 4
AT3G26310	Col	dre2-4	25.2362	11.0974	-1.18527	5e-05	0.00018856	protein_coding	CYP71B35	cytochrome P450, family 71, subfamily B, polypeptide 35	cytochrome P450, family 71, subfamily B, polypeptide 35
AT3G26580	Col	dre2-4	119.822	56.3082	-1.08947	5e-05	0.00018856	protein_coding	NA	NA	Tetratricopeptide repeat (TPR)-like superfamily protein
AT3G26740	Col	dre2-4	1414.41	694.05	-1.02709	5e-05	0.00018856	protein_coding	CCL	CCR-like	CCR-like protein
AT3G26742	Col	dre2-4	1.17809	0.40799	-1.52984	0.0104	0.0240337	protein_coding	NA	NA	hypothetical protein
AT3G26932	Col	dre2-4	16.0796	7.41764	-1.1162	5e-05	0.00018856	protein_coding	DRB3	dsRNA-binding protein 3	dsRNA-binding protein 3
AT3G27110	Col	dre2-4	50.7499	25.2141	-1.00917	5e-05	0.00018856	protein_coding	NA	NA	Peptidase family M48 family protein
AT3G27540	Col	dre2-4	6.35091	2.83019	-1.16606	5e-05	0.00018856	protein_coding	NA	NA	beta-1,4-N-acetylglucosaminyltransferase family protein
AT3G27690	Col	dre2-4	1785.94	798.778	-1.16082	5e-05	0.00018856	protein_coding	LHCB2.3	photosystem II light harvesting complex gene 2.3	photosystem II light harvesting complex protein 2.3
AT3G27884	Col	dre2-4	3.40106	0.584229	-2.54138	5e-05	0.00018856	other_rna	NA	NA	character(0)
AT3G27940	Col	dre2-4	2.17943	0.975027	-1.16044	0.00245	0.00659312	protein_coding	LBD26	LOB domain-containing protein 26	LOB domain-containing protein 26
AT3G28540	Col	dre2-4	9.81031	4.70207	-1.061	5e-05	0.00018856	protein_coding	NA	NA	P-loop containing nucleoside triphosphate hydrolases superfamily protein
AT3G28740	Col	dre2-4	51.7803	9.8954	-2.38757	5e-05	0.00018856	protein_coding	CYP81D11	cytochrome P450, family 81, subfamily D, polypeptide 11	Cytochrome P450 superfamily protein
AT3G28770	Col	dre2-4	0.311552	0.0604612	-2.36539	5e-05	0.00018856	protein_coding	NA	NA	transmembrane protein, putative (DUF1216)
AT3G29370	Col	dre2-4	4.55122	0.514163	-3.14596	5e-05	0.00018856	protein_coding	P1R3	P1R3	hypothetical protein
AT3G29670	Col	dre2-4	5.94487	2.84253	-1.06447	5e-05	0.00018856	protein_coding	PMAT2	phenolic glucoside malonyltransferase 2	HXXXD-type acyl-transferase family protein
AT3G30305	Col	dre2-4	3.54008	0.712066	-2.3137	0.016	0.0350599	protein_coding	NA	NA	hypothetical protein
AT3G30720	Col	dre2-4	7.23445	2.6234	-1.46345	5e-05	0.00018856	protein_coding	QQS	QUA-QUINE STARCH	qua-quine starch
AT3G42800	Col	dre2-4	4.0688	0.742369	-2.45439	5e-05	0.00018856	protein_coding	NA	NA	AF-like protein
AT3G43670	Col	dre2-4	24.8121	4.92342	-2.33331	5e-05	0.00018856	protein_coding	NA	NA	Copper amine oxidase family protein
AT3G45300	Col	dre2-4	42.157	16.9587	-1.31375	5e-05	0.00018856	protein_coding	IVD	isovaleryl-CoA-dehydrogenase	isovaleryl-CoA-dehydrogenase
AT3G45430	Col	dre2-4	1.34287	0.588843	-1.18937	5e-05	0.00018856	protein_coding	NA	NA	Concanavalin A-like lectin protein kinase family protein
AT3G45638	Col	dre2-4	1.36961	0.621867	-1.13909	0.0135	0.030233	other_rna	NA	NA	other_RNA
AT3G45780	Col	dre2-4	154.607	74.4775	-1.05373	5e-05	0.00018856	protein_coding	PHOT1	phototropin 1	phototropin 1
AT3G45860	Col	dre2-4	4.26257	1.67331	-1.34902	5e-05	0.00018856	protein_coding	CRK4	cysteine-rich RLK (RECEPTOR-like protein kinase) 4	cysteine-rich RLK (RECEPTOR-like protein kinase) 4
AT3G46370	Col	dre2-4	21.2013	2.02849	-3.38568	5e-05	0.00018856	protein_coding	NA	NA	Leucine-rich repeat protein kinase family protein
AT3G46490	Col	dre2-4	15.8917	7.92008	-1.00469	5e-05	0.00018856	protein_coding	NA	NA	2-oxoglutarate (2OG) and Fe(II)-dependent oxygenase superfamily protein
AT3G46780	Col	dre2-4	639.748	312.53	-1.03351	5e-05	0.00018856	protein_coding	PTAC16	plastid transcriptionally active 16	plastid transcriptionally active 16
AT3G47070	Col	dre2-4	299.084	121.491	-1.2997	5e-05	0.00018856	protein_coding	NA	NA	thylakoid soluble phosphoprotein
AT3G47160	Col	dre2-4	45.1032	21.4962	-1.06915	5e-05	0.00018856	protein_coding	NA	NA	RING/U-box superfamily protein
AT3G47340	Col	dre2-4	121.094	13.858	-3.12733	5e-05	0.00018856	protein_coding	ASN1	glutamine-dependent asparagine synthase 1	glutamine-dependent asparagine synthase 1
AT3G47470	Col	dre2-4	8459.38	3835.17	-1.14126	5e-05	0.00018856	protein_coding	LHCA4	light-harvesting chlorophyll-protein complex I subunit A4	light-harvesting chlorophyll-protein complex I subunit A4
AT3G47480	Col	dre2-4	8.16515	4.00441	-1.02789	5e-05	0.00018856	protein_coding	NA	NA	Calcium-binding EF-hand family protein
AT3G47580	Col	dre2-4	0.919397	0.361055	-1.34847	0.0107	0.0246307	protein_coding	NA	NA	Leucine-rich repeat protein kinase family protein
AT3G47750	Col	dre2-4	4.64549	1.6089	-1.52976	5e-05	0.00018856	protein_coding	ABCA4	ATP-binding cassette A4	ATP binding cassette subfamily A4
AT3G48290	Col	dre2-4	1.39847	0.521767	-1.42238	5e-05	0.00018856	protein_coding	CYP71A24	cytochrome P450, family 71, subfamily A, polypeptide 24	cytochrome P450, family 71, subfamily A, polypeptide 24
AT3G48360	Col	dre2-4	28.3429	12.3919	-1.19359	5e-05	0.00018856	protein_coding	BT2	BTB and TAZ domain protein 2	BTB and TAZ domain protein 2
AT3G48390	Col	dre2-4	1.95512	0.47411	-2.04396	5e-05	0.00018856	protein_coding	NA	NA	MA3 domain-containing protein
AT3G48640	Col	dre2-4	0.764221	0.194979	-1.97067	0.00405	0.0103488	protein_coding	NA	NA	transmembrane protein
AT3G49160	Col	dre2-4	12.4856	1.13132	-3.46419	5e-05	0.00018856	protein_coding	NA	NA	pyruvate kinase family protein
AT3G49340	Col	dre2-4	0.739329	0.115641	-2.67657	0.0006	0.00185916	protein_coding	NA	NA	Cysteine proteinases superfamily protein
AT3G49620	Col	dre2-4	2.62085	0.668069	-1.97197	5e-05	0.00018856	protein_coding	DIN11	DARK INDUCIBLE 11	2-oxoglutarate (2OG) and Fe(II)-dependent oxygenase superfamily protein
AT3G49790	Col	dre2-4	15.2952	5.97931	-1.35503	5e-05	0.00018856	protein_coding	NA	NA	Carbohydrate-binding protein
AT3G49970	Col	dre2-4	1.3478	0.526525	-1.35604	5e-05	0.00018856	protein_coding	NA	NA	Phototropic-responsive NPH3 family protein
AT3G50120	Col	dre2-4	0.799543	0.384182	-1.05739	0.0016	0.00450351	protein_coding	NA	NA	transmembrane protein, putative (DUF247)
AT3G50270	Col	dre2-4	30.1921	13.678	-1.14231	5e-05	0.00018856	protein_coding	NA	NA	HXXXD-type acyl-transferase family protein
AT3G50310	Col	dre2-4	1.93454	0.354843	-2.44674	5e-05	0.00018856	protein_coding	MAPKKK20	mitogen-activated protein kinase kinase kinase 20	mitogen-activated protein kinase kinase kinase 20
AT3G50340	Col	dre2-4	19.4781	8.51234	-1.19423	5e-05	0.00018856	protein_coding	NA	NA	hypothetical protein
AT3G50450	Col	dre2-4	0.672039	0.158593	-2.08322	0.0115	0.0262814	protein_coding	HR1	homolog of RPW8 1	homolog of RPW8 1
AT3G50560	Col	dre2-4	5.83245	1.12164	-2.3785	5e-05	0.00018856	protein_coding	NA	NA	NAD(P)-binding Rossmann-fold superfamily protein
AT3G50770	Col	dre2-4	5.15448	1.95509	-1.39859	5e-05	0.00018856	protein_coding	CML41	calmodulin-like 41	calmodulin-like 41
AT3G51150	Col	dre2-4	14.3919	6.46042	-1.15555	5e-05	0.00018856	protein_coding	NA	NA	ATP binding microtubule motor family protein
AT3G51325	Col	dre2-4	0.859812	0.188854	-2.18675	0.0002	0.000685997	protein_coding	NA	NA	RING/U-box superfamily protein
AT3G51420	Col	dre2-4	64.1377	29.3412	-1.12824	5e-05	0.00018856	protein_coding	SSL4	strictosidine synthase-like 4	strictosidine synthase-like 4
AT3G51760	Col	dre2-4	8.35135	3.26842	-1.35342	5e-05	0.00018856	protein_coding	NA	NA	hypothetical protein (DUF688)
AT3G51840	Col	dre2-4	130.76	60.5487	-1.11076	5e-05	0.00018856	protein_coding	ACX4	acyl-CoA oxidase 4	acyl-CoA oxidase 4
AT3G52310	Col	dre2-4	2.27669	0.686773	-1.72903	5e-05	0.00018856	protein_coding	ABCG27	ATP-binding cassette G27	ABC transporter G family member 27
AT3G52530	Col	dre2-4	1.36155	0.515798	-1.40037	0.00475	0.011923	protein_coding	NA	NA	Protein kinase superfamily protein
AT3G52540	Col	dre2-4	4.17004	1.95415	-1.09352	0.0001	0.000362676	protein_coding	OFP18	ovate family protein 18	ovate family protein 18
AT3G52550	Col	dre2-4	3.71145	1.85033	-1.0042	0.00015	0.000527145	protein_coding	NA	NA	transcription repressor OFP15-like protein
AT3G53232	Col	dre2-4	0.769356	0.168934	-2.18719	0.02235	0.0468169	protein_coding	RTFL1	ROTUNDIFOLIA like 1	ROTUNDIFOLIA like 1
AT3G53250	Col	dre2-4	13.0123	0.938385	-3.79355	5e-05	0.00018856	protein_coding	NA	NA	SAUR-like auxin-responsive protein family
AT3G53310	Col	dre2-4	4.85585	2.13714	-1.18404	5e-05	0.00018856	protein_coding	NA	NA	AP2/B3-like transcriptional factor family protein
AT3G53365	Col	dre2-4	1.19252	0	#NAME?	0.00765	0.0182374	other_rna	NA	NA	other_RNA
AT3G53680	Col	dre2-4	5.00971	2.48844	-1.00948	5e-05	0.00018856	protein_coding	NA	NA	Acyl-CoA N-acyltransferase with RING/FYVE/PHD-type zinc finger domain-containing protein
AT3G53720	Col	dre2-4	16.2701	4.59398	-1.8244	5e-05	0.00018856	protein_coding	CHX20	cation/H+ exchanger 20	cation/H+ exchanger 20
AT3G53800	Col	dre2-4	61.9965	15.4544	-2.00416	5e-05	0.00018856	protein_coding	Fes1B	Fes1B	Fes1B
AT3G53960	Col	dre2-4	11.2103	5.32385	-1.07429	5e-05	0.00018856	protein_coding	NA	NA	Major facilitator superfamily protein
AT3G54065	Col	dre2-4	0.819338	0.0863503	-3.24619	0.0185	0.0397144	protein_coding	NA	NA	LOW protein: ankyrin repeat protein
AT3G54160	Col	dre2-4	1.06389	0.531877	-1.00019	0.00075	0.00227244	protein_coding	NA	NA	RNI-like superfamily protein
AT3G54363	Col	dre2-4	4.30291	2.12536	-1.0176	0.0074	0.0177012	protein_coding	NA	NA	hypothetical protein
AT3G54500	Col	dre2-4	172.219	71.1251	-1.27582	5e-05	0.00018856	protein_coding	NA	NA	agglutinin-like protein
AT3G54510	Col	dre2-4	0.909584	0.166249	-2.45186	5e-05	0.00018856	protein_coding	NA	NA	Early-responsive to dehydration stress protein (ERD4)
AT3G54890	Col	dre2-4	7562.66	3456.81	-1.12945	5e-05	0.00018856	protein_coding	LHCA1	photosystem I light harvesting complex gene 1	chlorophyll a-b binding protein 6
AT3G55580	Col	dre2-4	1.55685	0.618805	-1.33107	5e-05	0.00018856	protein_coding	NA	NA	Regulator of chromosome condensation (RCC1) family protein
AT3G55646	Col	dre2-4	1.79054	0.513388	-1.80228	5e-05	0.00018856	protein_coding	NA	NA	TPRXL
AT3G55710	Col	dre2-4	5.95726	1.23458	-2.27063	5e-05	0.00018856	protein_coding	NA	NA	UDP-Glycosyltransferase superfamily protein
AT3G55890	Col	dre2-4	3.56578	1.34927	-1.40204	5e-05	0.00018856	protein_coding	NA	NA	Yippee family putative zinc-binding protein
AT3G55970	Col	dre2-4	1.93824	0.164201	-3.56121	5e-05	0.00018856	protein_coding	JRG21	jasmonate-regulated gene 21	jasmonate-regulated gene 21
AT3G56000	Col	dre2-4	1.82988	0.706752	-1.37247	5e-05	0.00018856	protein_coding	CSLA14	cellulose synthase like A14	cellulose synthase like A14
AT3G56060	Col	dre2-4	15.4342	6.70616	-1.20257	5e-05	0.00018856	protein_coding	NA	NA	Glucose-methanol-choline (GMC) oxidoreductase family protein
AT3G56650	Col	dre2-4	69.4776	29.1162	-1.25472	5e-05	0.00018856	protein_coding	PPD6	PsbP-domain protein 6	thylakoid lumenal protein (Mog1/PsbP/DUF1795-like photosystem II reaction center PsbP family protein)
AT3G57260	Col	dre2-4	30.007	5.58348	-2.42606	5e-05	0.00018856	protein_coding	BGL2	beta-1,3-glucanase 2	beta-1,3-glucanase 2
AT3G57410	Col	dre2-4	38.9026	19.3257	-1.00935	5e-05	0.00018856	protein_coding	VLN3	villin 3	villin 3
AT3G57460	Col	dre2-4	0.653559	0.260497	-1.32705	0.00475	0.011923	protein_coding	NA	NA	catalytic/ metal ion binding / metalloendopeptidase/ zinc ion binding protein
AT3G58120	Col	dre2-4	44.7952	20.1151	-1.15507	5e-05	0.00018856	protein_coding	BZIP61	NA	Basic-leucine zipper (bZIP) transcription factor family protein
AT3G58490	Col	dre2-4	30.1216	13.8555	-1.12034	0.00025	0.000838689	protein_coding	SPP1	sphingoid phosphate phosphatase 1	Phosphatidic acid phosphatase (PAP2) family protein
AT3G58850	Col	dre2-4	13.3761	3.14873	-2.08682	5e-05	0.00018856	protein_coding	PAR2	PHY RAPIDLY REGULATED 2	phy rapidly regulated 2
AT3G59340	Col	dre2-4	0.561701	0.230378	-1.2858	0.00345	0.00895902	protein_coding	NA	NA	solute carrier family 35 protein (DUF914)
AT3G59480	Col	dre2-4	6.54993	1.10491	-2.56755	5e-05	0.00018856	protein_coding	NA	NA	pfkB-like carbohydrate kinase family protein
AT3G59580	Col	dre2-4	1.30349	0.403104	-1.69315	5e-05	0.00018856	protein_coding	NA	NA	Plant regulator RWP-RK family protein
AT3G59710	Col	dre2-4	1.82979	0.796917	-1.19918	5e-05	0.00018856	protein_coding	NA	NA	NAD(P)-binding Rossmann-fold superfamily protein
AT3G59930	Col	dre2-4	5.96306	1.48536	-2.00524	5e-05	0.00018856	protein_coding	NA	NA	defensin-like protein
AT3G60415	Col	dre2-4	12.8541	5.66285	-1.18263	5e-05	0.00018856	protein_coding	NA	NA	phosphoglycerate mutase family protein
AT3G61060	Col	dre2-4	44.6707	7.77237	-2.5229	5e-05	0.00018856	protein_coding	PP2-A13	phloem protein 2-A13	phloem protein 2-A13
AT3G61080	Col	dre2-4	45.0335	20.3754	-1.14417	5e-05	0.00018856	protein_coding	NA	NA	Protein kinase superfamily protein
AT3G61160	Col	dre2-4	6.78482	3.23431	-1.06885	5e-05	0.00018856	protein_coding	NA	NA	Protein kinase superfamily protein
AT3G61198	Col	dre2-4	4.26764	1.61647	-1.40059	0.0003	0.000989878	other_rna	NA	NA	other_RNA
AT3G61210	Col	dre2-4	28.2429	11.8437	-1.25377	5e-05	0.00018856	protein_coding	NA	NA	S-adenosyl-L-methionine-dependent methyltransferases superfamily protein
AT3G61260	Col	dre2-4	146.991	48.5125	-1.5993	5e-05	0.00018856	protein_coding	NA	NA	Remorin family protein
AT3G61280	Col	dre2-4	4.83108	1.67	-1.5325	5e-05	0.00018856	protein_coding	NA	NA	O-glucosyltransferase rumi-like protein (DUF821)
AT3G61450	Col	dre2-4	0.515213	0.197292	-1.38483	0.00505	0.0125821	protein_coding	SYP73	syntaxin of plants 73	syntaxin of plants 73
AT3G61470	Col	dre2-4	4650.26	1915.36	-1.27969	5e-05	0.00018856	protein_coding	LHCA2	photosystem I light harvesting complex gene 2	photosystem I light harvesting complex protein
AT3G61550	Col	dre2-4	22.6481	11.0051	-1.04122	5e-05	0.00018856	protein_coding	NA	NA	RING/U-box superfamily protein
AT3G62030	Col	dre2-4	671.774	295.577	-1.18444	5e-05	0.00018856	protein_coding	ROC4	rotamase CYP 4	rotamase CYP 4
AT3G62070	Col	dre2-4	9.31404	4.25628	-1.12981	5e-05	0.00018856	protein_coding	NA	NA	hypothetical protein
AT3G62290	Col	dre2-4	542.09	248.005	-1.12816	5e-05	0.00018856	protein_coding	ARFA1E	ADP-ribosylation factor A1E	ADP-ribosylation factor A1E
AT3G62500	Col	dre2-4	2.36521	0.959428	-1.30172	5e-05	0.00018856	protein_coding	NA	NA	F-box protein RMF
AT3G62550	Col	dre2-4	242.816	92.0529	-1.39933	5e-05	0.00018856	protein_coding	NA	NA	Adenine nucleotide alpha hydrolases-like superfamily protein
AT3G62650	Col	dre2-4	125.349	51.976	-1.27003	5e-05	0.00018856	protein_coding	NA	NA	hypothetical protein
AT3G62860	Col	dre2-4	10.9752	4.90241	-1.16269	5e-05	0.00018856	protein_coding	NA	NA	alpha/beta-Hydrolases superfamily protein
AT3G62950	Col	dre2-4	21.6522	0.506468	-5.4179	5e-05	0.00018856	protein_coding	NA	NA	Thioredoxin superfamily protein
AT3G63088	Col	dre2-4	4.66971	0.928301	-2.33067	0.00505	0.0125821	protein_coding	RTFL14	ROTUNDIFOLIA like 14	ROTUNDIFOLIA like 14
AT4G00950	Col	dre2-4	10.8919	4.70439	-1.21118	5e-05	0.00018856	protein_coding	MEE47	maternal effect embryo arrest 47	hypothetical protein (DUF688)
AT4G01330	Col	dre2-4	33.1273	10.874	-1.60714	5e-05	0.00018856	protein_coding	NA	NA	Protein kinase superfamily protein
AT4G02000	Col	dre2-4	0.926444	0.338811	-1.45122	0.0012	0.00347835	protein_coding	NA	NA	Ta11-like non-LTR retrotransposon
AT4G02770	Col	dre2-4	2293.26	941.975	-1.28364	5e-05	0.00018856	protein_coding	PSAD-1	photosystem I subunit D-1	photosystem I subunit D-1
AT4G03450	Col	dre2-4	1.06486	0.246548	-2.11073	5e-05	0.00018856	protein_coding	NA	NA	Ankyrin repeat family protein
AT4G03510	Col	dre2-4	32.3024	13.8247	-1.22439	5e-05	0.00018856	protein_coding	RMA1	RING membrane-anchor 1	RING membrane-anchor 1
AT4G04223	Col	dre2-4	18.4687	5.27983	-1.80652	5e-05	0.00018856	other_rna	NA	NA	other_RNA
AT4G04330	Col	dre2-4	164.163	28.9111	-2.50543	5e-05	0.00018856	protein_coding	RbcX1	homologue of cyanobacterial RbcX 1	Chaperonin-like RbcX protein
AT4G04340	Col	dre2-4	123.307	61.4083	-1.00575	5e-05	0.00018856	protein_coding	NA	NA	ERD (early-responsive to dehydration stress) family protein
AT4G04500	Col	dre2-4	0.652805	0.175002	-1.89928	5e-05	0.00018856	protein_coding	CRK37	cysteine-rich RLK (RECEPTOR-like protein kinase) 37	cysteine-rich RLK (RECEPTOR-like protein kinase) 37
AT4G04630	Col	dre2-4	15.2947	6.36408	-1.26501	5e-05	0.00018856	protein_coding	NA	NA	senescence regulator (Protein of unknown function, DUF584)
AT4G04770	Col	dre2-4	168.837	71.5333	-1.23894	5e-05	0.00018856	protein_coding	ABCI8	ATP-binding cassette I8	ATP binding cassette protein 1
AT4G04840	Col	dre2-4	67.2121	16.7416	-2.00529	5e-05	0.00018856	protein_coding	MSRB6	methionine sulfoxide reductase B6	methionine sulfoxide reductase B6
AT4G04990	Col	dre2-4	0.930528	0.335567	-1.47145	0.00025	0.000838689	protein_coding	NA	NA	serine/arginine repetitive matrix-like protein (DUF761)
AT4G05180	Col	dre2-4	3491.77	1637.57	-1.0924	5e-05	0.00018856	protein_coding	PSBQ-2	photosystem II subunit Q-2	photosystem II subunit Q-2
AT4G07820	Col	dre2-4	6.97941	1.73143	-2.01114	5e-05	0.00018856	protein_coding	NA	NA	CAP (Cysteine-rich secretory proteins, Antigen 5, and Pathogenesis-related 1 protein) superfamily protein
AT4G08920	Col	dre2-4	109.134	53.5416	-1.02736	5e-05	0.00018856	protein_coding	CRY1	cryptochrome 1	cryptochrome 1
AT4G09010	Col	dre2-4	477.844	238.443	-1.0029	5e-05	0.00018856	protein_coding	TL29	thylakoid lumen 29	ascorbate peroxidase 4
AT4G09830	Col	dre2-4	65.8907	31.9919	-1.04237	5e-05	0.00018856	protein_coding	NA	NA	nuclear receptor family 2 group C protein
AT4G10150	Col	dre2-4	6.12169	1.41363	-2.11452	5e-05	0.00018856	protein_coding	NA	NA	RING/U-box superfamily protein
AT4G10160	Col	dre2-4	0.751402	0.266092	-1.49766	0.00515	0.012808	protein_coding	NA	NA	RING/U-box superfamily protein
AT4G10310	Col	dre2-4	2.444	0.934486	-1.387	5e-05	0.00018856	protein_coding	HKT1	high-affinity K+ transporter 1	high-affinity K+ transporter 1
AT4G10340	Col	dre2-4	7050.09	2785.06	-1.33993	5e-05	0.00018856	protein_coding	LHCB5	light harvesting complex of photosystem II 5	light harvesting complex of photosystem II 5
AT4G10770	Col	dre2-4	45.434	20.6193	-1.13977	5e-05	0.00018856	protein_coding	OPT7	oligopeptide transporter 7	oligopeptide transporter 7
AT4G10860	Col	dre2-4	0.634093	0.171261	-1.8885	0.01745	0.0377531	protein_coding	NA	NA	hypothetical protein
AT4G10910	Col	dre2-4	6.40493	2.29426	-1.48115	0.0139	0.0310081	protein_coding	NA	NA	hypothetical protein
AT4G11211	Col	dre2-4	116.338	43.2611	-1.42718	5e-05	0.00018856	protein_coding	NA	NA	hypothetical protein
AT4G11910	Col	dre2-4	2.40184	1.16313	-1.04613	5e-05	0.00018856	protein_coding	NA	NA	STAY-GREEN-like protein
AT4G12330	Col	dre2-4	2.28043	0.81318	-1.48766	5e-05	0.00018856	protein_coding	CYP706A7	cytochrome P450, family 706, subfamily A, polypeptide 7	cytochrome P450, family 706, subfamily A, polypeptide 7
AT4G12690	Col	dre2-4	8.26415	2.46961	-1.74258	5e-05	0.00018856	protein_coding	NA	NA	DUF868 family protein (DUF868)
AT4G12980	Col	dre2-4	80.2376	29.9493	-1.42176	5e-05	0.00018856	protein_coding	NA	NA	Auxin-responsive family protein
AT4G13040	Col	dre2-4	18.4152	8.42916	-1.12744	5e-05	0.00018856	protein_coding	NA	NA	Integrase-type DNA-binding superfamily protein
AT4G13250	Col	dre2-4	113.088	36.7715	-1.62078	5e-05	0.00018856	protein_coding	NYC1	NON-YELLOW COLORING 1	NAD(P)-binding Rossmann-fold superfamily protein
AT4G13280	Col	dre2-4	4.32599	2.16282	-1.00012	0.00115	0.0033485	protein_coding	TPS12	terpenoid synthase 12	terpenoid synthase 12
AT4G13310	Col	dre2-4	0.724953	0.202895	-1.83715	0.0001	0.000362676	protein_coding	CYP71A20	cytochrome P450, family 71, subfamily A, polypeptide 20	cytochrome P450, family 71, subfamily A, polypeptide 20
AT4G13554	Col	dre2-4	0.816207	0	#NAME?	0.00065	0.00199571	mirna	MIR857A	microRNA857A	character(0)
AT4G13575	Col	dre2-4	39.2012	18.896	-1.05281	5e-05	0.00018856	protein_coding	NA	NA	hypothetical protein
AT4G13800	Col	dre2-4	18.8806	5.75186	-1.71481	5e-05	0.00018856	protein_coding	NA	NA	magnesium transporter NIPA (DUF803)
AT4G13830	Col	dre2-4	116.465	40.4796	-1.52463	5e-05	0.00018856	protein_coding	J20	DNAJ-like 20	DNAJ-like 20
AT4G14140	Col	dre2-4	0.683238	0.0585485	-3.54469	5e-05	0.00018856	protein_coding	DMT2	DNA methyltransferase 2	DNA methyltransferase 2
AT4G14480	Col	dre2-4	10.536	4.10307	-1.36056	5e-05	0.00018856	protein_coding	NA	NA	Protein kinase superfamily protein
AT4G14550	Col	dre2-4	29.1312	11.9317	-1.28777	5e-05	0.00018856	protein_coding	IAA14	indole-3-acetic acid inducible 14	indole-3-acetic acid inducible 14
AT4G14560	Col	dre2-4	36.1956	15.1787	-1.25376	5e-05	0.00018856	protein_coding	IAA1	indole-3-acetic acid inducible	indole-3-acetic acid inducible
AT4G15236	Col	dre2-4	0.574015	0.275768	-1.05763	0.00015	0.000527145	protein_coding	ABCG43	ATP-binding cassette G43	ABC-2 and Plant PDR ABC-type transporter family protein
AT4G15248	Col	dre2-4	7.79023	2.08721	-1.90009	5e-05	0.00018856	protein_coding	BBX30	B-box domain protein 30	B-box type zinc finger family protein
AT4G15660	Col	dre2-4	4.02969	0.268725	-3.90647	5e-05	0.00018856	protein_coding	NA	NA	Thioredoxin superfamily protein
AT4G15670	Col	dre2-4	2.30265	0.477223	-2.27056	5e-05	0.00018856	protein_coding	NA	NA	Thioredoxin superfamily protein
AT4G15680	Col	dre2-4	4.33452	1.02803	-2.07599	5e-05	0.00018856	protein_coding	NA	NA	Thioredoxin superfamily protein
AT4G15690	Col	dre2-4	11.5312	1.2062	-3.257	5e-05	0.00018856	protein_coding	NA	NA	Thioredoxin superfamily protein
AT4G15700	Col	dre2-4	10.9382	2.11107	-2.37333	5e-05	0.00018856	protein_coding	NA	NA	Thioredoxin superfamily protein
AT4G15710	Col	dre2-4	0.459731	0.0352177	-3.70642	0.0087	0.0204421	protein_coding	NA	NA	cystatin-like protein
AT4G15990	Col	dre2-4	6.66721	0.356686	-4.22436	5e-05	0.00018856	protein_coding	NA	NA	hypothetical protein
AT4G16000	Col	dre2-4	11.9987	2.45366	-2.28987	5e-05	0.00018856	protein_coding	NA	NA	hypothetical protein
AT4G16146	Col	dre2-4	49.3479	23.1139	-1.09423	5e-05	0.00018856	protein_coding	NA	NA	cAMP-regulated phosphoprotein 19-related protein
AT4G16480	Col	dre2-4	10.0141	4.66038	-1.10351	5e-05	0.00018856	protein_coding	INT4	inositol transporter 4	inositol transporter 4
AT4G16515	Col	dre2-4	29.2993	12.9056	-1.18287	5e-05	0.00018856	protein_coding	RGF6	root meristem growth factor 6	root meristem growth factor
AT4G16520	Col	dre2-4	253.144	111.471	-1.18329	5e-05	0.00018856	protein_coding	ATG8F	autophagy 8f	Ubiquitin-like superfamily protein
AT4G16680	Col	dre2-4	2.81904	0.788204	-1.83856	5e-05	0.00018856	protein_coding	NA	NA	P-loop containing nucleoside triphosphate hydrolases superfamily protein
AT4G16690	Col	dre2-4	14.1637	4.77261	-1.56935	5e-05	0.00018856	protein_coding	MES16	methyl esterase 16	methyl esterase 16
AT4G16860	Col	dre2-4	72.888	28.3754	-1.36104	5e-05	0.00018856	protein_coding	RPP4	recognition of peronospora parasitica 4	Disease resistance protein (TIR-NBS-LRR class) family
AT4G16880	Col	dre2-4	75.754	28.0114	-1.43531	5e-05	0.00018856	protein_coding	NA	NA	Leucine-rich repeat (LRR) family protein
AT4G16892	Col	dre2-4	1.97844	0.869412	-1.18625	5e-05	0.00018856	other_rna	NA	NA	other_RNA
AT4G16940	Col	dre2-4	0.679087	0.315261	-1.10705	5e-05	0.00018856	protein_coding	NA	NA	Disease resistance protein (TIR-NBS-LRR class) family
AT4G17245	Col	dre2-4	71.7479	27.1544	-1.40175	5e-05	0.00018856	protein_coding	NA	NA	RING/U-box superfamily protein
AT4G17340	Col	dre2-4	175.846	81.1773	-1.11516	5e-05	0.00018856	protein_coding	TIP2;2	tonoplast intrinsic protein 2;2	tonoplast intrinsic protein 2;2
AT4G17810	Col	dre2-4	42.6171	14.9587	-1.51044	5e-05	0.00018856	protein_coding	NA	NA	C2H2 and C2HC zinc fingers superfamily protein
AT4G17970	Col	dre2-4	13.5721	4.71081	-1.5266	5e-05	0.00018856	protein_coding	ALMT12	aluminum-activated, malate transporter 12	aluminum-activated, malate transporter 12
AT4G18195	Col	dre2-4	0.804399	0.292317	-1.46038	0.00195	0.00537386	protein_coding	PUP8	purine permease 8	purine permease 8
AT4G18210	Col	dre2-4	5.65026	2.65747	-1.08826	0.0001	0.000362676	protein_coding	PUP10	purine permease 10	purine permease 10
AT4G18830	Col	dre2-4	2.72669	0.884132	-1.62481	5e-05	0.00018856	protein_coding	OFP5	ovate family protein 5	ovate family protein 5
AT4G18970	Col	dre2-4	97.0044	38.7141	-1.32519	5e-05	0.00018856	protein_coding	NA	NA	GDSL-like Lipase/Acylhydrolase superfamily protein
AT4G19170	Col	dre2-4	279.5	84.3187	-1.72892	5e-05	0.00018856	protein_coding	NCED4	nine-cis-epoxycarotenoid dioxygenase 4	nine-cis-epoxycarotenoid dioxygenase 4
AT4G19420	Col	dre2-4	38.2723	16.0993	-1.24931	5e-05	0.00018856	protein_coding	NA	NA	Pectinacetylesterase family protein
AT4G19645	Col	dre2-4	5.39881	2.59683	-1.05589	0.00105	0.0030865	protein_coding	NA	NA	TRAM, LAG1 and CLN8 (TLC) lipid-sensing domain containing protein
AT4G19920	Col	dre2-4	0.545849	0.229093	-1.25257	0.0128	0.0288812	protein_coding	NA	NA	Toll-Interleukin-Resistance (TIR) domain family protein
AT4G20260	Col	dre2-4	223.72	81.3125	-1.46015	5e-05	0.00018856	protein_coding	PCAP1	plasma-membrane associated cation-binding protein 1	plasma-membrane associated cation-binding protein 1
AT4G21120	Col	dre2-4	2.62675	1.04416	-1.33093	5e-05	0.00018856	protein_coding	AAT1	amino acid transporter 1	amino acid transporter 1
AT4G21323	Col	dre2-4	0.489962	0.23655	-1.05053	0.0078	0.0185364	protein_coding	NA	NA	Subtilase family protein
AT4G21510	Col	dre2-4	7.74838	2.78009	-1.47876	5e-05	0.00018856	protein_coding	FBS2	F-box stress induced 2	F-box family protein
AT4G21650	Col	dre2-4	23.4475	10.393	-1.17382	5e-05	0.00018856	protein_coding	NA	NA	Subtilase family protein
AT4G21840	Col	dre2-4	2.25232	0.702329	-1.68119	0.0001	0.000362676	protein_coding	MSRB8	methionine sulfoxide reductase B8	methionine sulfoxide reductase B8
AT4G21870	Col	dre2-4	15.0458	6.71147	-1.16466	5e-05	0.00018856	protein_coding	NA	NA	HSP20-like chaperones superfamily protein
AT4G21920	Col	dre2-4	0.700558	0.305374	-1.19793	0.01885	0.0403628	protein_coding	NA	NA	hypothetical protein
AT4G21970	Col	dre2-4	2.33166	0.256144	-3.18633	5e-05	0.00018856	protein_coding	NA	NA	senescence regulator (Protein of unknown function, DUF584)
AT4G22160	Col	dre2-4	10.9796	5.1261	-1.0989	5e-05	0.00018856	protein_coding	NA	NA	hypothetical protein
AT4G22540	Col	dre2-4	38.8574	19.1754	-1.01894	5e-05	0.00018856	protein_coding	ORP2A	OSBP(oxysterol binding protein)-related protein 2A	OSBP(oxysterol binding protein)-related protein 2A
AT4G22890	Col	dre2-4	663.967	321.021	-1.04845	5e-05	0.00018856	protein_coding	PGR5-LIKE A	NA	PGR5-LIKE A
AT4G23150	Col	dre2-4	0.923005	0.460021	-1.00464	0.00065	0.00199571	protein_coding	CRK7	cysteine-rich RLK (RECEPTOR-like protein kinase) 7	cysteine-rich RLK (RECEPTOR-like protein kinase) 7
AT4G23160	Col	dre2-4	0.389089	0.149811	-1.37696	0.0013	0.00373848	protein_coding	CRK8	cysteine-rich RLK (RECEPTOR-like protein kinase) 8	cysteine-rich RECEPTOR-like kinase
AT4G23220	Col	dre2-4	3.5072	1.52387	-1.20258	5e-05	0.00018856	protein_coding	CRK14	cysteine-rich RLK (RECEPTOR-like protein kinase) 14	cysteine-rich RECEPTOR-like kinase
AT4G23260	Col	dre2-4	35.3768	13.3281	-1.40833	5e-05	0.00018856	protein_coding	CRK18	cysteine-rich RLK (RECEPTOR-like protein kinase) 18	cysteine-rich RLK (RECEPTOR-like protein kinase) 18
AT4G23270	Col	dre2-4	34.4521	14.8052	-1.21849	5e-05	0.00018856	protein_coding	CRK19	cysteine-rich RLK (RECEPTOR-like protein kinase) 19	cysteine-rich RLK (RECEPTOR-like protein kinase) 19
AT4G23290	Col	dre2-4	44.3572	18.9264	-1.22877	5e-05	0.00018856	protein_coding	CRK21	cysteine-rich RLK (RECEPTOR-like protein kinase) 21	cysteine-rich RLK (RECEPTOR-like protein kinase) 21
AT4G23310	Col	dre2-4	0.432878	0.132477	-1.70822	0.00015	0.000527145	protein_coding	CRK23	cysteine-rich RLK (RECEPTOR-like protein kinase) 23	cysteine-rich RLK (RECEPTOR-like protein kinase) 23
AT4G23400	Col	dre2-4	123.762	36.3292	-1.76836	5e-05	0.00018856	protein_coding	PIP1;5	plasma membrane intrinsic protein 1;5	plasma membrane intrinsic protein 1;5
AT4G23820	Col	dre2-4	45.9122	19.7433	-1.21751	5e-05	0.00018856	protein_coding	NA	NA	Pectin lyase-like superfamily protein
AT4G24040	Col	dre2-4	5.1679	1.52177	-1.76382	5e-05	0.00018856	protein_coding	TRE1	trehalase 1	trehalase 1
AT4G24050	Col	dre2-4	7.40472	1.89677	-1.9649	5e-05	0.00018856	protein_coding	NA	NA	NAD(P)-binding Rossmann-fold superfamily protein
AT4G24150	Col	dre2-4	0.715484	0.170531	-2.06888	5e-05	0.00018856	protein_coding	GRF8	growth-regulating factor 8	growth-regulating factor 8
AT4G24230	Col	dre2-4	23.9709	8.68987	-1.46388	0.00315	0.0082594	protein_coding	ACBP3	acyl-CoA-binding domain 3	acyl-CoA-binding domain 3
AT4G24972	Col	dre2-4	30.1073	7.90515	-1.92925	5e-05	0.00018856	protein_coding	TPD1	TAPETUM DETERMINANT 1	tapetum determinant 1
AT4G25100	Col	dre2-4	1114.73	451.22	-1.30479	5e-05	0.00018856	protein_coding	FSD1	Fe superoxide dismutase 1	Fe superoxide dismutase 1
AT4G25260	Col	dre2-4	19.774	9.41507	-1.07056	5e-05	0.00018856	protein_coding	NA	NA	Plant invertase/pectin methylesterase inhibitor superfamily protein
AT4G26260	Col	dre2-4	0.370561	0.158506	-1.22518	0.019	0.0406323	protein_coding	MIOX4	myo-inositol oxygenase 4	myo-inositol oxygenase 4
AT4G26530	Col	dre2-4	952.788	167.907	-2.5045	5e-05	0.00018856	protein_coding	FBA5	fructose-bisphosphate aldolase 5	Aldolase superfamily protein
AT4G26540	Col	dre2-4	6.29903	2.69605	-1.22428	5e-05	0.00018856	protein_coding	NA	NA	Leucine-rich repeat receptor-like protein kinase family protein
AT4G26542	Col	dre2-4	23.0457	11.0046	-1.06639	5e-05	0.00018856	antisense_long_noncoding_rna	NA	NA	Natural antisense transcript overlaps with AT4G26540
AT4G26555	Col	dre2-4	62.0085	25.1039	-1.30456	5e-05	0.00018856	protein_coding	NA	NA	FKBP-like peptidyl-prolyl cis-trans isomerase family protein
AT4G27290	Col	dre2-4	1.181	0.375352	-1.6537	0.0198	0.0421207	protein_coding	NA	NA	S-locus lectin protein kinase family protein
AT4G27450	Col	dre2-4	82.8161	20.6649	-2.00273	0.0005	0.00157859	protein_coding	NA	NA	aluminum induced protein with YGL and LRDR motifs
AT4G28040	Col	dre2-4	15.554	4.42329	-1.8141	5e-05	0.00018856	protein_coding	UMAMIT33	Usually multiple acids move in and out Transporters 33	nodulin MtN21 /EamA-like transporter family protein
AT4G28350	Col	dre2-4	3.00714	1.33003	-1.17693	5e-05	0.00018856	protein_coding	NA	NA	Concanavalin A-like lectin protein kinase family protein
AT4G28390	Col	dre2-4	11.9967	4.72014	-1.34573	5e-05	0.00018856	protein_coding	AAC3	ADP/ATP carrier 3	ADP/ATP carrier 3
AT4G29050	Col	dre2-4	3.56136	1.49549	-1.25181	5e-05	0.00018856	protein_coding	NA	NA	Concanavalin A-like lectin protein kinase family protein
AT4G29880	Col	dre2-4	0.320487	0.11944	-1.42398	0.02365	0.04914	protein_coding	PIRL7	plant intracellular ras group-related LRR 7	plant intracellular ras group-related LRR 7
AT4G29905	Col	dre2-4	349.603	131.182	-1.41415	5e-05	0.00018856	protein_coding	NA	NA	hypothetical protein
AT4G30270	Col	dre2-4	95.8949	23.8821	-2.00552	5e-05	0.00018856	protein_coding	XTH24	xyloglucan endotransglucosylase/hydrolase 24	xyloglucan endotransglucosylase/hydrolase 24
AT4G30410	Col	dre2-4	13.8798	5.34869	-1.37573	5e-05	0.00018856	protein_coding	NA	NA	sequence-specific DNA binding transcription factor
AT4G30690	Col	dre2-4	105.364	32.9282	-1.67799	5e-05	0.00018856	protein_coding	NA	NA	Translation initiation factor 3 protein
AT4G31050	Col	dre2-4	15.8971	7.5462	-1.07494	5e-05	0.00018856	protein_coding	NA	NA	Biotin/lipoate A/B protein ligase family
AT4G31060	Col	dre2-4	6.02178	2.95241	-1.0283	5e-05	0.00018856	protein_coding	NA	NA	Integrase-type DNA-binding superfamily protein
AT4G31380	Col	dre2-4	0.828263	0	#NAME?	0.00015	0.000527145	protein_coding	FLP1	FPF1-like protein 1	flowering-promoting factor-like protein
AT4G31405	Col	dre2-4	2.53747	0.568953	-2.15701	0.01665	0.0362915	protein_coding	NA	NA	hypothetical protein
AT4G31408	Col	dre2-4	1.89306	0.708684	-1.41751	0.00015	0.000527145	other_rna	NA	NA	character(0)
AT4G31560	Col	dre2-4	107.747	52.96	-1.02467	5e-05	0.00018856	protein_coding	HCF153	high chlorophyll fluorescence 153	high chlorophyll fluorescence 153
AT4G31970	Col	dre2-4	0.665515	0.19616	-1.76244	0.00015	0.000527145	protein_coding	CYP82C2	cytochrome P450, family 82, subfamily C, polypeptide 2	cytochrome P450, family 82, subfamily C, polypeptide 2
AT4G32280	Col	dre2-4	8.59234	1.33851	-2.68243	5e-05	0.00018856	protein_coding	IAA29	indole-3-acetic acid inducible 29	indole-3-acetic acid inducible 29
AT4G32340	Col	dre2-4	90.677	15.9448	-2.50765	5e-05	0.00018856	protein_coding	NA	NA	Tetratricopeptide repeat (TPR)-like superfamily protein
AT4G33120	Col	dre2-4	0.966438	0.432874	-1.15873	0.0009	0.00268198	protein_coding	NA	NA	S-adenosyl-L-methionine-dependent methyltransferases superfamily protein
AT4G33150	Col	dre2-4	14.1065	6.51178	-1.11523	5e-05	0.00018856	protein_coding	NA	NA	lysine-ketoglutarate reductase/saccharopine dehydrogenase bifunctional enzyme
AT4G33467	Col	dre2-4	12.4401	2.04785	-2.60281	5e-05	0.00018856	protein_coding	NA	NA	hypothetical protein
AT4G33666	Col	dre2-4	90.5738	36.0556	-1.32887	5e-05	0.00018856	protein_coding	NA	NA	hypothetical protein
AT4G33960	Col	dre2-4	18.2199	7.93023	-1.20008	5e-05	0.00018856	protein_coding	NA	NA	hypothetical protein
AT4G34060	Col	dre2-4	3.56171	1.76327	-1.01432	5e-05	0.00018856	protein_coding	DML3	demeter-like protein 3	demeter-like protein 3
AT4G34530	Col	dre2-4	18.2523	7.07842	-1.36658	5e-05	0.00018856	protein_coding	CIB1	cryptochrome-interacting basic-helix-loop-helix 1	cryptochrome-interacting basic-helix-loop-helix 1
AT4G34550	Col	dre2-4	5.12376	2.48621	-1.04326	0.02265	0.0473908	protein_coding	NA	NA	F-box protein
AT4G34770	Col	dre2-4	10.7195	3.65315	-1.55302	5e-05	0.00018856	protein_coding	NA	NA	SAUR-like auxin-responsive protein family
AT4G34790	Col	dre2-4	5.08679	1.67807	-1.59995	5e-05	0.00018856	protein_coding	NA	NA	SAUR-like auxin-responsive protein family
AT4G34920	Col	dre2-4	75.9486	31.6157	-1.26438	5e-05	0.00018856	protein_coding	NA	NA	PLC-like phosphodiesterases superfamily protein
AT4G34970	Col	dre2-4	7.03537	2.92238	-1.26748	5e-05	0.00018856	protein_coding	ADF9	actin depolymerizing factor 9	actin depolymerizing factor 9
AT4G35110	Col	dre2-4	7.81979	3.49403	-1.16224	5e-05	0.00018856	protein_coding	NA	NA	phospholipase-like protein (PEARLI 4) family protein
AT4G35290	Col	dre2-4	6.91145	2.97713	-1.21507	5e-05	0.00018856	protein_coding	GLUR2	glutamate receptor 2	glutamate receptor 2
AT4G35420	Col	dre2-4	8.745	3.35869	-1.38056	5e-05	0.00018856	protein_coding	DRL1	dihydroflavonol 4-reductase-like1	dihydroflavonol 4-reductase-like1
AT4G35440	Col	dre2-4	18.8954	6.41347	-1.55886	5e-05	0.00018856	protein_coding	CLC-E	chloride channel E	chloride channel E
AT4G35470	Col	dre2-4	28.4167	13.3464	-1.09029	5e-05	0.00018856	protein_coding	PIRL4	plant intracellular ras group-related LRR 4	plant intracellular ras group-related LRR 4
AT4G35480	Col	dre2-4	14.7884	4.66411	-1.66479	5e-05	0.00018856	protein_coding	RHA3B	RING-H2 finger A3B	RING-H2 finger A3B
AT4G35770	Col	dre2-4	136.048	3.66357	-5.21472	5e-05	0.00018856	protein_coding	SEN1	SENESCENCE 1	Rhodanese/Cell cycle control phosphatase superfamily protein
AT4G36040	Col	dre2-4	398.843	175.036	-1.18817	5e-05	0.00018856	protein_coding	J11	DnaJ11	Chaperone DnaJ-domain superfamily protein
AT4G36050	Col	dre2-4	6.43014	2.80573	-1.19647	5e-05	0.00018856	protein_coding	NA	NA	endonuclease/exonuclease/phosphatase family protein
AT4G36052	Col	dre2-4	4.52451	1.99034	-1.18475	0.0009	0.00268198	antisense_long_noncoding_rna	NA	NA	Natural antisense transcript overlaps with AT4G36050
AT4G36410	Col	dre2-4	27.8129	12.6077	-1.14146	5e-05	0.00018856	protein_coding	UBC17	ubiquitin-conjugating enzyme 17	ubiquitin-conjugating enzyme 17
AT4G36850	Col	dre2-4	80.9659	7.072	-3.51712	5e-05	0.00018856	protein_coding	NA	NA	PQ-loop repeat family protein / transmembrane family protein
AT4G37220	Col	dre2-4	2.78498	0.469804	-2.56753	5e-05	0.00018856	protein_coding	NA	NA	Cold acclimation protein WCOR413 family
AT4G37225	Col	dre2-4	2.17689	0.873702	-1.31706	0.00475	0.011923	antisense_long_noncoding_rna	NA	NA	Natural antisense transcript overlaps with AT4G37230
AT4G37300	Col	dre2-4	135.012	62.7035	-1.10646	5e-05	0.00018856	protein_coding	MEE59	maternal effect embryo arrest 59	maternal effect embryo arrest 59
AT4G37700	Col	dre2-4	1.20017	0.593714	-1.0154	0.01575	0.0345606	protein_coding	NA	NA	hypothetical protein
AT4G37770	Col	dre2-4	0.39728	0.176593	-1.16973	0.0098	0.022811	protein_coding	ACS8	1-amino-cyclopropane-1-carboxylate synthase 8	1-amino-cyclopropane-1-carboxylate synthase 8
AT4G37990	Col	dre2-4	1.65684	0.08637	-4.26176	5e-05	0.00018856	protein_coding	ELI3-2	elicitor-activated gene 3-2	cinnamyl alcohol dehydrogenase 8
AT4G38420	Col	dre2-4	31.9286	15.427	-1.04939	5e-05	0.00018856	protein_coding	sks9	SKU5 similar 9	SKU5 similar 9
AT4G38650	Col	dre2-4	3.51058	1.53638	-1.19217	5e-05	0.00018856	protein_coding	NA	NA	Glycosyl hydrolase family 10 protein
AT4G38690	Col	dre2-4	35.759	8.97774	-1.99388	5e-05	0.00018856	protein_coding	NA	NA	PLC-like phosphodiesterases superfamily protein
AT4G38820	Col	dre2-4	12.0219	3.00595	-1.99977	5e-05	0.00018856	protein_coding	NA	NA	hypothetical protein
AT4G38840	Col	dre2-4	123.808	57.823	-1.09839	5e-05	0.00018856	protein_coding	NA	NA	SAUR-like auxin-responsive protein family
AT4G38850	Col	dre2-4	17.0118	3.97235	-2.09847	5e-05	0.00018856	protein_coding	SAUR15	SMALL AUXIN UPREGULATED 15	SAUR-like auxin-responsive protein family
AT4G38860	Col	dre2-4	150.856	34.2983	-2.13696	5e-05	0.00018856	protein_coding	NA	NA	SAUR-like auxin-responsive protein family
AT4G38932	Col	dre2-4	79.9865	29.0102	-1.46319	5e-05	0.00018856	antisense_long_noncoding_rna	NA	NA	Natural antisense transcript overlaps with AT4G38930
AT4G39110	Col	dre2-4	0.587181	0.28911	-1.02218	0.00025	0.000838689	protein_coding	NA	NA	Malectin/receptor-like protein kinase family protein
AT4G39640	Col	dre2-4	27.3477	8.31046	-1.71842	5e-05	0.00018856	protein_coding	GGT1	gamma-glutamyl transpeptidase 1	gamma-glutamyl transpeptidase 1
AT4G39675	Col	dre2-4	34.0767	12.2113	-1.48057	5e-05	0.00018856	protein_coding	NA	NA	hypothetical protein
AT5G00855	Col	dre2-4	8.90297	0	#NAME?	0.0223	0.0467211	long_noncoding_rna	NA	NA	character(0)
AT5G01210	Col	dre2-4	36.4102	17.5019	-1.05684	5e-05	0.00018856	protein_coding	NA	NA	HXXXD-type acyl-transferase family protein
AT5G01520	Col	dre2-4	12.8853	5.88079	-1.13165	5e-05	0.00018856	protein_coding	AIRP2	ABA Insensitive RING Protein 2	RING/U-box superfamily protein
AT5G01530	Col	dre2-4	4610.76	2028.18	-1.18482	5e-05	0.00018856	protein_coding	LHCB4.1	light harvesting complex photosystem II	light harvesting complex photosystem II
AT5G01600	Col	dre2-4	390.976	89.2367	-2.13137	5e-05	0.00018856	protein_coding	FER1	ferretin 1	ferretin 1
AT5G01750	Col	dre2-4	220.229	108.065	-1.0271	5e-05	0.00018856	protein_coding	NA	NA	LURP-one-like protein (DUF567)
AT5G01880	Col	dre2-4	12.337	5.63492	-1.13052	5e-05	0.00018856	protein_coding	NA	NA	RING/U-box superfamily protein
AT5G02020	Col	dre2-4	26.9897	4.46301	-2.59632	5e-05	0.00018856	protein_coding	SIS	Salt Induced Serine rich	E3 ubiquitin-protein ligase RLIM-like protein
AT5G02160	Col	dre2-4	887.483	184.329	-2.26743	5e-05	0.00018856	protein_coding	NA	NA	transmembrane protein
AT5G02170	Col	dre2-4	1.89123	0.175937	-3.4262	5e-05	0.00018856	protein_coding	NA	NA	Transmembrane amino acid transporter family protein
AT5G02180	Col	dre2-4	42.2951	12.5189	-1.75638	5e-05	0.00018856	protein_coding	NA	NA	Transmembrane amino acid transporter family protein
AT5G02330	Col	dre2-4	0.483558	0.16106	-1.58609	0.00165	0.00463114	protein_coding	NA	NA	Cysteine/Histidine-rich C1 domain family protein
AT5G02515	Col	dre2-4	28.1024	7.34392	-1.93607	0.0027	0.00720121	antisense_long_noncoding_rna	NA	NA	Natural antisense transcript overlaps with AT5G16030
AT5G02540	Col	dre2-4	11.8056	3.20768	-1.87988	5e-05	0.00018856	protein_coding	NA	NA	NAD(P)-binding Rossmann-fold superfamily protein
AT5G02760	Col	dre2-4	53.8183	12.2889	-2.13075	5e-05	0.00018856	protein_coding	NA	NA	Protein phosphatase 2C family protein
AT5G02810	Col	dre2-4	129.868	53.4677	-1.28031	5e-05	0.00018856	protein_coding	PRR7	pseudo-response regulator 7	pseudo-response regulator 7
AT5G02840	Col	dre2-4	85.3517	41.4209	-1.04306	5e-05	0.00018856	protein_coding	LCL1	LHY/CCA1-like 1	LHY/CCA1-like 1
AT5G02865	Col	dre2-4	2.12992	0.115921	-4.19959	0.0028	0.00743618	long_noncoding_rna	NA	NA	character(0)
AT5G03130	Col	dre2-4	2.11638	0.954249	-1.14916	0.0012	0.00347835	protein_coding	NA	NA	hypothetical protein
AT5G03255	Col	dre2-4	0.906371	0.451044	-1.00683	0.02145	0.0451608	antisense_long_noncoding_rna	NA	NA	Natural antisense transcript overlaps with AT5G20940
AT5G04190	Col	dre2-4	9.76682	2.50581	-1.96261	5e-05	0.00018856	protein_coding	PKS4	phytochrome kinase substrate 4	phytochrome kinase substrate 4
AT5G04205	Col	dre2-4	2.5065	1.05827	-1.24396	0.00255	0.00684202	long_noncoding_rna	NA	NA	character(0)
AT5G04220	Col	dre2-4	16.0347	5.03662	-1.67067	5e-05	0.00018856	protein_coding	SYTC	NA	Calcium-dependent lipid-binding (CaLB domain) family protein
AT5G04370	Col	dre2-4	0.708658	0.257665	-1.45959	0.00045	0.00143336	protein_coding	NAMT1	NA	S-adenosyl-L-methionine-dependent methyltransferases superfamily protein
AT5G04390	Col	dre2-4	0.647933	0.312271	-1.05305	0.0021	0.00575245	protein_coding	NA	NA	C2H2-type zinc finger family protein
AT5G05320	Col	dre2-4	1.93834	0.965019	-1.00619	5e-05	0.00018856	protein_coding	NA	NA	FAD/NAD(P)-binding oxidoreductase family protein
AT5G05340	Col	dre2-4	2.65176	0.861349	-1.62228	5e-05	0.00018856	protein_coding	PRX52	peroxidase 52	Peroxidase superfamily protein
AT5G05690	Col	dre2-4	148.452	47.8942	-1.63208	5e-05	0.00018856	protein_coding	CPD	CONSTITUTIVE PHOTOMORPHOGENIC DWARF	Cytochrome P450 superfamily protein
AT5G05890	Col	dre2-4	13.3372	5.70686	-1.22469	5e-05	0.00018856	protein_coding	NA	NA	UDP-Glycosyltransferase superfamily protein
AT5G06690	Col	dre2-4	78.4965	18.0922	-2.11726	5e-05	0.00018856	protein_coding	WCRKC1	WCRKC thioredoxin 1	WCRKC thioredoxin 1
AT5G06870	Col	dre2-4	31.9598	11.7358	-1.44534	5e-05	0.00018856	protein_coding	PGIP2	polygalacturonase inhibiting protein 2	polygalacturonase inhibiting protein 2
AT5G07100	Col	dre2-4	17.4178	7.61024	-1.19455	5e-05	0.00018856	protein_coding	WRKY26	WRKY DNA-binding protein 26	WRKY DNA-binding protein 26
AT5G07770	Col	dre2-4	5.85721	2.83574	-1.04649	5e-05	0.00018856	protein_coding	NA	NA	Actin-binding FH2 protein
AT5G08410	Col	dre2-4	201.262	68.7238	-1.55019	5e-05	0.00018856	protein_coding	FTRA2	ferredoxin/thioredoxin reductase subunit A (variable subunit) 2	ferredoxin/thioredoxin reductase subunit A (variable subunit) 2
AT5G08975	Col	dre2-4	0.342232	0	#NAME?	0.0001	0.000362676	long_noncoding_rna	NA	NA	character(0)
AT5G09805	Col	dre2-4	2.15419	1.05667	-1.02762	0.0032	0.00837444	protein_coding	IDL3	inflorescence deficient in abscission (IDA)-like 3	inflorescence deficient in abscission (IDA)-like 3
AT5G10150	Col	dre2-4	12.1476	4.98325	-1.28551	5e-05	0.00018856	protein_coding	NA	NA	UPSTREAM OF FLC protein (DUF966)
AT5G10250	Col	dre2-4	4.09712	0.485297	-3.07767	5e-05	0.00018856	protein_coding	DOT3	DEFECTIVELY ORGANIZED TRIBUTARIES 3	Phototropic-responsive NPH3 family protein
AT5G10340	Col	dre2-4	0.405919	0.156017	-1.37949	0.0227	0.0474773	protein_coding	NA	NA	F-box family protein
AT5G10380	Col	dre2-4	23.4397	9.04427	-1.37388	5e-05	0.00018856	protein_coding	RING1	NA	RING/U-box superfamily protein
AT5G10760	Col	dre2-4	18.0651	6.09055	-1.56856	5e-05	0.00018856	protein_coding	NA	NA	Eukaryotic aspartyl protease family protein
AT5G10946	Col	dre2-4	4.70285	2.06619	-1.18656	5e-05	0.00018856	protein_coding	NA	NA	hypothetical protein
AT5G11420	Col	dre2-4	144.321	66.4064	-1.11989	5e-05	0.00018856	protein_coding	NA	NA	transmembrane protein, putative (Protein of unknown function, DUF642)
AT5G12050	Col	dre2-4	27.9952	5.41	-2.37148	5e-05	0.00018856	protein_coding	NA	NA	rho GTPase-activating protein
AT5G12950	Col	dre2-4	36.5518	17.8885	-1.03091	5e-05	0.00018856	protein_coding	NA	NA	proline-tRNA ligase (DUF1680)
AT5G13080	Col	dre2-4	4.76614	2.25939	-1.07689	5e-05	0.00018856	protein_coding	WRKY75	WRKY DNA-binding protein 75	WRKY DNA-binding protein 75
AT5G14070	Col	dre2-4	2.0024	0.386154	-2.37449	0.0001	0.000362676	protein_coding	ROXY2	NA	Thioredoxin superfamily protein
AT5G14120	Col	dre2-4	54.9281	22.4982	-1.28773	5e-05	0.00018856	protein_coding	NA	NA	Major facilitator superfamily protein
AT5G14180	Col	dre2-4	6.55915	0.308796	-4.40878	5e-05	0.00018856	protein_coding	MPL1	Myzus persicae-induced lipase 1	Myzus persicae-induced lipase 1
AT5G14470	Col	dre2-4	1.01944	0.283386	-1.84693	0.00025	0.000838689	protein_coding	NA	NA	GHMP kinase family protein
AT5G14780	Col	dre2-4	148.429	51.5264	-1.52639	5e-05	0.00018856	protein_coding	FDH	formate dehydrogenase	formate dehydrogenase
AT5G14895	Col	dre2-4	0.457961	0.112277	-2.02816	0.0153	0.0337322	protein_coding	NA	NA	NHL domain protein
AT5G15240	Col	dre2-4	5.68704	2.11149	-1.42941	5e-05	0.00018856	protein_coding	NA	NA	Transmembrane amino acid transporter family protein
AT5G15600	Col	dre2-4	7.2819	3.2842	-1.14877	5e-05	0.00018856	protein_coding	SP1L4	SPIRAL1-like4	SPIRAL1-like4
AT5G15780	Col	dre2-4	165.267	82.1744	-1.00804	5e-05	0.00018856	protein_coding	NA	NA	Pollen Ole e 1 allergen and extensin family protein
AT5G16030	Col	dre2-4	411.129	145.243	-1.50112	5e-05	0.00018856	protein_coding	NA	NA	mental retardation GTPase activating protein
AT5G16240	Col	dre2-4	15.9654	7.6942	-1.05311	5e-05	0.00018856	protein_coding	NA	NA	Plant stearoyl-acyl-carrier-protein desaturase family protein
AT5G16400	Col	dre2-4	210.39	77.0711	-1.44881	5e-05	0.00018856	protein_coding	TRXF2	thioredoxin F2	thioredoxin F2
AT5G16410	Col	dre2-4	2.8032	0.362572	-2.95073	5e-05	0.00018856	protein_coding	NA	NA	HXXXD-type acyl-transferase family protein
AT5G16960	Col	dre2-4	0.39552	0.145778	-1.43998	0.0097	0.0226023	protein_coding	NA	NA	Zinc-binding dehydrogenase family protein
AT5G17170	Col	dre2-4	127.574	57.2051	-1.15712	5e-05	0.00018856	protein_coding	ENH1	enhancer of sos3-1	rubredoxin family protein
AT5G18010	Col	dre2-4	4.1814	0.225649	-4.21184	0.00105	0.0030865	protein_coding	SAUR19	small auxin up RNA 19	SAUR-like auxin-responsive protein family
AT5G18020	Col	dre2-4	36.3315	6.16658	-2.55868	5e-05	0.00018856	protein_coding	SAUR20	SMALL AUXIN UP RNA 20	SAUR-like auxin-responsive protein family
AT5G18030	Col	dre2-4	36.7428	5.20026	-2.82081	5e-05	0.00018856	protein_coding	NA	NA	SAUR-like auxin-responsive protein family
AT5G18050	Col	dre2-4	8.4562	0.968795	-3.12575	5e-05	0.00018856	protein_coding	SAUR22	SMALL AUXIN UP RNA 22	SAUR-like auxin-responsive protein family
AT5G18060	Col	dre2-4	8.69547	1.95176	-2.15549	5e-05	0.00018856	protein_coding	SAUR23	SMALL AUXIN UP RNA 23	SAUR-like auxin-responsive protein family
AT5G18080	Col	dre2-4	27.1451	7.7123	-1.81546	5e-05	0.00018856	protein_coding	SAUR24	small auxin up RNA 24	SAUR-like auxin-responsive protein family
AT5G18245	Col	dre2-4	7.09984	2.71843	-1.38502	5e-05	0.00018856	antisense_long_noncoding_rna	NA	NA	Natural antisense transcript overlaps with AT5G18240
AT5G18600	Col	dre2-4	99.1024	19.6999	-2.33073	5e-05	0.00018856	protein_coding	NA	NA	Thioredoxin superfamily protein
AT5G18630	Col	dre2-4	47.0185	17.4036	-1.43384	5e-05	0.00018856	protein_coding	NA	NA	alpha/beta-Hydrolases superfamily protein
AT5G18850	Col	dre2-4	22.8043	10.9021	-1.06471	5e-05	0.00018856	protein_coding	NA	NA	Low-density receptor-like protein
AT5G19140	Col	dre2-4	990.868	360.155	-1.46007	5e-05	0.00018856	protein_coding	AILP1	NA	aluminum induced protein with YGL and LRDR motifs
AT5G19190	Col	dre2-4	146.373	55.569	-1.39729	5e-05	0.00018856	protein_coding	NA	NA	hypothetical protein
AT5G19580	Col	dre2-4	2.26754	0.98428	-1.20399	5e-05	0.00018856	protein_coding	NA	NA	glyoxal oxidase-related protein
AT5G20250	Col	dre2-4	117.269	17.3218	-2.75916	5e-05	0.00018856	protein_coding	DIN10	DARK INDUCIBLE 10	Raffinose synthase family protein
AT5G20420	Col	dre2-4	0.587954	0.257892	-1.18894	5e-05	0.00018856	protein_coding	CHR42	chromatin remodeling 42	chromatin remodeling 42
AT5G21170	Col	dre2-4	51.3801	11.5454	-2.15389	5e-05	0.00018856	protein_coding	AKINBETA1	NA	5'-AMP-activated protein kinase beta-2 subunit protein
AT5G22270	Col	dre2-4	23.0325	9.9792	-1.20668	5e-05	0.00018856	protein_coding	NA	NA	hypothetical protein
AT5G22580	Col	dre2-4	169.528	72.9525	-1.21649	5e-05	0.00018856	protein_coding	NA	NA	Stress responsive A/B Barrel Domain-containing protein
AT5G22920	Col	dre2-4	61.3061	17.0118	-1.8495	5e-05	0.00018856	protein_coding	NA	NA	CHY-type/CTCHY-type/RING-type Zinc finger protein
AT5G23240	Col	dre2-4	18.0586	4.78201	-1.917	5e-05	0.00018856	protein_coding	NA	NA	DNAJ heat shock N-terminal domain-containing protein
AT5G23870	Col	dre2-4	9.48173	4.33054	-1.1306	5e-05	0.00018856	protein_coding	NA	NA	Pectinacetylesterase family protein
AT5G23980	Col	dre2-4	7.38863	2.18	-1.76098	5e-05	0.00018856	protein_coding	FRO4	ferric reduction oxidase 4	ferric reduction oxidase 4
AT5G23990	Col	dre2-4	1.32877	0.187409	-2.82582	5e-05	0.00018856	protein_coding	FRO5	ferric reduction oxidase 5	ferric reduction oxidase 5
AT5G24120	Col	dre2-4	50.5931	20.7017	-1.28919	5e-05	0.00018856	protein_coding	SIGE	sigma factor E	sigma factor E
AT5G24150	Col	dre2-4	52.6824	25.4121	-1.0518	5e-05	0.00018856	protein_coding	SQP1	NA	FAD/NAD(P)-binding oxidoreductase family protein
AT5G24200	Col	dre2-4	2.31813	1.13287	-1.03297	5e-05	0.00018856	protein_coding	NA	NA	alpha/beta-Hydrolases superfamily protein
AT5G24420	Col	dre2-4	29.371	6.33984	-2.21187	5e-05	0.00018856	protein_coding	PGL5	6-phosphogluconolactonase 5	6-phosphogluconolactonase 5
AT5G24470	Col	dre2-4	41.3918	17.601	-1.23369	5e-05	0.00018856	protein_coding	PRR5	pseudo-response regulator 5	two-component response regulator-like protein
AT5G24490	Col	dre2-4	459.965	131.055	-1.81135	5e-05	0.00018856	protein_coding	NA	NA	30S ribosomal protein
AT5G24800	Col	dre2-4	54.0582	25.5284	-1.08241	5e-05	0.00018856	protein_coding	BZIP9	basic leucine zipper 9	basic leucine zipper 9
AT5G25130	Col	dre2-4	9.26356	4.43974	-1.06109	5e-05	0.00018856	protein_coding	CYP71B12	cytochrome P450, family 71, subfamily B, polypeptide 12	cytochrome P450, family 71, subfamily B, polypeptide 12
AT5G25190	Col	dre2-4	41.9888	16.3772	-1.35831	5e-05	0.00018856	protein_coding	ESE3	ethylene and salt inducible 3	Integrase-type DNA-binding superfamily protein
AT5G25460	Col	dre2-4	384.046	176.392	-1.1225	5e-05	0.00018856	protein_coding	DGR2	DUF642 L-GalL responsive gene 2	transmembrane protein, putative (Protein of unknown function, DUF642)
AT5G25840	Col	dre2-4	50.9631	15.2594	-1.73976	5e-05	0.00018856	protein_coding	NA	NA	DUF1677 family protein (DUF1677)
AT5G26200	Col	dre2-4	12.6266	4.79839	-1.39584	5e-05	0.00018856	protein_coding	NA	NA	Mitochondrial substrate carrier family protein
AT5G27360	Col	dre2-4	16.1222	6.78881	-1.24781	5e-05	0.00018856	protein_coding	SFP2	NA	Major facilitator superfamily protein
AT5G27730	Col	dre2-4	24.7872	11.8003	-1.07078	5e-05	0.00018856	protein_coding	NA	NA	heparan-alpha-glucosaminide N-acetyltransferase-like protein (DUF1624)
AT5G28510	Col	dre2-4	0.630554	0.273711	-1.20396	0.0014	0.00398882	protein_coding	BGLU24	beta glucosidase 24	beta glucosidase 24
AT5G28770	Col	dre2-4	53.4542	13.9902	-1.93388	5e-05	0.00018856	protein_coding	BZO2H3	NA	bZIP transcription factor family protein
AT5G35170	Col	dre2-4	182.527	75.0572	-1.28205	5e-05	0.00018856	protein_coding	NA	NA	adenylate kinase family protein
AT5G35480	Col	dre2-4	10.9257	4.97121	-1.13606	5e-05	0.00018856	protein_coding	NA	NA	hypothetical protein
AT5G35926	Col	dre2-4	1.79152	0.4713	-1.92647	5e-05	0.00018856	protein_coding	NA	NA	Protein with RNI-like/FBD-like domain
AT5G35940	Col	dre2-4	0.583592	0.279547	-1.06187	0.00545	0.0134774	protein_coding	NA	NA	Mannose-binding lectin superfamily protein
AT5G35970	Col	dre2-4	207.787	95.3913	-1.12317	5e-05	0.00018856	protein_coding	NA	NA	P-loop containing nucleoside triphosphate hydrolases superfamily protein
AT5G36910	Col	dre2-4	47.9046	21.0393	-1.18708	5e-05	0.00018856	protein_coding	THI2.2	thionin 2.2	thionin 2.2
AT5G38050	Col	dre2-4	6.27105	3.12215	-1.00617	5e-05	0.00018856	protein_coding	NA	NA	RNA polymerase II transcription elongation factor
AT5G38140	Col	dre2-4	20.6671	7.91025	-1.38554	5e-05	0.00018856	protein_coding	NF-YC12	nuclear factor Y, subunit C12	nuclear factor Y, subunit C12
AT5G38150	Col	dre2-4	23.5509	11.7268	-1.00597	5e-05	0.00018856	protein_coding	PMI15	plastid movement impaired 15	PLASTID MOVEMENT IMPAIRED protein (DUF827)
AT5G38510	Col	dre2-4	77.4104	30.6266	-1.33775	5e-05	0.00018856	protein_coding	NA	NA	Rhomboid-related intramembrane serine protease family protein
AT5G39100	Col	dre2-4	0.69637	0.189236	-1.87966	0.01575	0.0345606	protein_coding	GLP6	germin-like protein 6	germin-like protein 6
AT5G39120	Col	dre2-4	1.51143	0.745721	-1.01921	0.0055	0.0135888	protein_coding	NA	NA	RmlC-like cupins superfamily protein
AT5G39160	Col	dre2-4	2.56634	0.63281	-2.01987	5e-05	0.00018856	protein_coding	NA	NA	RmlC-like cupins superfamily protein
AT5G39190	Col	dre2-4	7.74195	1.29589	-2.57876	5e-05	0.00018856	protein_coding	GER2	germin-like protein 2	germin-like protein 2
AT5G39610	Col	dre2-4	19.9266	8.67385	-1.19995	5e-05	0.00018856	protein_coding	NAC6	NAC domain containing protein 6	NAC domain containing protein 6
AT5G39860	Col	dre2-4	13.6473	2.10039	-2.69989	5e-05	0.00018856	protein_coding	PRE1	PACLOBUTRAZOL RESISTANCE1	basic helix-loop-helix (bHLH) DNA-binding family protein
AT5G40170	Col	dre2-4	31.6435	15.2447	-1.0536	5e-05	0.00018856	protein_coding	RLP54	receptor like protein 54	receptor like protein 54
AT5G40180	Col	dre2-4	1.72478	0.476076	-1.85715	0.00015	0.000527145	protein_coding	NA	NA	Pmr5/Cas1p GDSL/SGNH-like acyl-esterase family protein
AT5G40890	Col	dre2-4	66.7367	27.3157	-1.28875	5e-05	0.00018856	protein_coding	CLC-A	chloride channel A	chloride channel A
AT5G40990	Col	dre2-4	0.352645	0.0746419	-2.24016	0.01025	0.0237272	protein_coding	GLIP1	GDSL lipase 1	GDSL lipase 1
AT5G41700	Col	dre2-4	461.989	195.608	-1.2399	5e-05	0.00018856	protein_coding	UBC8	ubiquitin conjugating enzyme 8	ubiquitin conjugating enzyme 8
AT5G41780	Col	dre2-4	0.409545	0.1135	-1.85132	5e-05	0.00018856	protein_coding	NA	NA	myosin heavy chain-like protein
AT5G42250	Col	dre2-4	43.3187	10.896	-1.99119	5e-05	0.00018856	protein_coding	NA	NA	Zinc-binding alcohol dehydrogenase family protein
AT5G42580	Col	dre2-4	0.372081	0.164204	-1.18013	0.009	0.0210926	protein_coding	CYP705A12	cytochrome P450, family 705, subfamily A, polypeptide 12	cytochrome P450, family 705, subfamily A, polypeptide 12
AT5G42600	Col	dre2-4	0.397045	0.0426842	-3.21753	0.00025	0.000838689	protein_coding	MRN1	marneral synthase 1	marneral synthase
AT5G42825	Col	dre2-4	48.5339	19.9986	-1.2791	5e-05	0.00018856	protein_coding	NA	NA	hypothetical protein
AT5G43260	Col	dre2-4	55.9248	26.4017	-1.08286	5e-05	0.00018856	protein_coding	NA	NA	chaperone protein dnaJ-like protein
AT5G43300	Col	dre2-4	0.627741	0.150199	-2.0633	0.00055	0.00172228	protein_coding	GDPD3	glycerophosphodiester phosphodiesterase 3	PLC-like phosphodiesterases superfamily protein
AT5G44120	Col	dre2-4	0.509009	0.136645	-1.89726	0.00025	0.000838689	protein_coding	CRA1	CRUCIFERINA	RmlC-like cupins superfamily protein
AT5G44190	Col	dre2-4	174.017	78.3367	-1.15147	5e-05	0.00018856	protein_coding	GLK2	GOLDEN2-like 2	GOLDEN2-like 2
AT5G44210	Col	dre2-4	4.06165	1.942	-1.06452	5e-05	0.00018856	protein_coding	ERF9	erf domain protein 9	erf domain protein 9
AT5G44260	Col	dre2-4	27.4768	2.3142	-3.56963	5e-05	0.00018856	protein_coding	NA	NA	Zinc finger C-x8-C-x5-C-x3-H type family protein
AT5G44530	Col	dre2-4	17.3344	8.30486	-1.06161	5e-05	0.00018856	protein_coding	NA	NA	Subtilase family protein
AT5G44572	Col	dre2-4	21.5356	7.18829	-1.583	5e-05	0.00018856	protein_coding	NA	NA	transmembrane protein
AT5G44585	Col	dre2-4	1.32367	0.498159	-1.40987	0.00095	0.00281716	protein_coding	NA	NA	hypothetical protein
AT5G44620	Col	dre2-4	0.506374	0.172212	-1.55601	0.00025	0.000838689	protein_coding	CYP706A3	cytochrome P450, family 706, subfamily A, polypeptide 3	cytochrome P450, family 706, subfamily A, polypeptide 3
AT5G44680	Col	dre2-4	75.3386	33.0889	-1.18704	5e-05	0.00018856	protein_coding	NA	NA	DNA glycosylase superfamily protein
AT5G44980	Col	dre2-4	0.909303	0.402228	-1.17675	0.00075	0.00227244	protein_coding	NA	NA	F-box/RNI-like/FBD-like domains-containing protein
AT5G44990	Col	dre2-4	0.483171	0.0656029	-2.8807	0.0008	0.00241025	protein_coding	NA	NA	Glutathione S-transferase family protein
AT5G45310	Col	dre2-4	3.00177	0.508841	-2.56053	5e-05	0.00018856	protein_coding	NA	NA	coiled-coil protein
AT5G45610	Col	dre2-4	11.4397	5.32889	-1.10214	5e-05	0.00018856	protein_coding	SUV2	SENSITIVE TO UV 2	protein dimerization
AT5G45820	Col	dre2-4	79.4218	21.1216	-1.91082	5e-05	0.00018856	protein_coding	CIPK20	CBL-interacting protein kinase 20	CBL-interacting protein kinase 20
AT5G45830	Col	dre2-4	10.0646	2.1139	-2.25132	5e-05	0.00018856	protein_coding	DOG1	DELAY OF GERMINATION 1	delay of germination 1
AT5G45840	Col	dre2-4	5.78233	2.89027	-1.00045	5e-05	0.00018856	protein_coding	NA	NA	Leucine-rich repeat protein kinase family protein
AT5G46350	Col	dre2-4	1.49355	0.485685	-1.62065	5e-05	0.00018856	protein_coding	WRKY8	WRKY DNA-binding protein 8	WRKY DNA-binding protein 8
AT5G46500	Col	dre2-4	2.22515	0.750341	-1.56828	5e-05	0.00018856	protein_coding	NA	NA	protein VARIATION IN COMPOUND TRIGGERED ROOT growth protein
AT5G46890	Col	dre2-4	12.7614	5.36908	-1.24904	5e-05	0.00018856	protein_coding	NA	NA	Bifunctional inhibitor/lipid-transfer protein/seed storage 2S albumin superfamily protein
AT5G46900	Col	dre2-4	10.5225	4.93702	-1.09176	5e-05	0.00018856	protein_coding	NA	NA	Bifunctional inhibitor/lipid-transfer protein/seed storage 2S albumin superfamily protein
AT5G47000	Col	dre2-4	1.7356	0.846423	-1.03598	5e-05	0.00018856	protein_coding	NA	NA	Peroxidase superfamily protein
AT5G47040	Col	dre2-4	61.2845	29.1404	-1.0725	5e-05	0.00018856	protein_coding	LON2	lon protease 2	lon protease 2
AT5G47240	Col	dre2-4	45.4975	16.2985	-1.48105	5e-05	0.00018856	protein_coding	NUDT8	nudix hydrolase homolog 8	nudix hydrolase homolog 8
AT5G47330	Col	dre2-4	4.93825	2.20326	-1.16436	5e-05	0.00018856	protein_coding	NA	NA	alpha/beta-Hydrolases superfamily protein
AT5G47440	Col	dre2-4	3.76701	0.67305	-2.48463	0.0029	0.00767102	protein_coding	NA	NA	auxin canalization protein (DUF828)
AT5G47450	Col	dre2-4	18.1751	4.35341	-2.06174	5e-05	0.00018856	protein_coding	TIP2;3	tonoplast intrinsic protein 2;3	tonoplast intrinsic protein 2;3
AT5G47610	Col	dre2-4	24.28	9.99245	-1.28086	5e-05	0.00018856	protein_coding	NA	NA	RING/U-box superfamily protein
AT5G47900	Col	dre2-4	13.5724	6.03664	-1.16885	5e-05	0.00018856	protein_coding	NA	NA	heparan-alpha-glucosaminide N-acetyltransferase-like protein (DUF1624)
AT5G48400	Col	dre2-4	0.757876	0.207089	-1.87171	5e-05	0.00018856	protein_coding	ATGLR1.2	NA	Glutamate receptor family protein
AT5G48485	Col	dre2-4	71.088	34.0863	-1.06041	5e-05	0.00018856	protein_coding	DIR1	DEFECTIVE IN INDUCED RESISTANCE 1	Bifunctional inhibitor/lipid-transfer protein/seed storage 2S albumin superfamily protein
AT5G48550	Col	dre2-4	0.767308	0.168693	-2.1854	5e-05	0.00018856	protein_coding	NA	NA	F-box associated ubiquitination effector family protein
AT5G48810	Col	dre2-4	246.404	113.935	-1.11281	5e-05	0.00018856	protein_coding	CB5-D	cytochrome B5 isoform D	cytochrome B5 isoform D
AT5G49170	Col	dre2-4	7.09244	3.40834	-1.05721	5e-05	0.00018856	protein_coding	NA	NA	hypothetical protein
AT5G49360	Col	dre2-4	115.934	8.20273	-3.82105	5e-05	0.00018856	protein_coding	BXL1	beta-xylosidase 1	beta-xylosidase 1
AT5G49450	Col	dre2-4	39.6769	13.1075	-1.59791	5e-05	0.00018856	protein_coding	bZIP1	basic leucine-zipper 1	basic leucine-zipper 1
AT5G49700	Col	dre2-4	6.12609	2.11767	-1.53248	5e-05	0.00018856	protein_coding	NA	NA	Putative AT-hook DNA-binding family protein
AT5G49730	Col	dre2-4	301.087	31.948	-3.23639	5e-05	0.00018856	protein_coding	FRO6	ferric reduction oxidase 6	ferric reduction oxidase 6
AT5G49740	Col	dre2-4	120.213	30.7146	-1.9686	5e-05	0.00018856	protein_coding	FRO7	ferric reduction oxidase 7	ferric reduction oxidase 7
AT5G50335	Col	dre2-4	62.2949	16.4901	-1.91752	5e-05	0.00018856	protein_coding	NA	NA	hypothetical protein
AT5G51010	Col	dre2-4	174.128	78.7579	-1.14465	5e-05	0.00018856	protein_coding	NA	NA	Rubredoxin-like superfamily protein
AT5G51720	Col	dre2-4	145.328	22.4422	-2.69503	5e-05	0.00018856	protein_coding	NEET	NEET group protein	2 iron, 2 sulfur cluster binding protein
AT5G51780	Col	dre2-4	2.49369	0.918586	-1.4408	5e-05	0.00018856	protein_coding	NA	NA	basic helix-loop-helix (bHLH) DNA-binding superfamily protein
AT5G51790	Col	dre2-4	2.12174	0.513536	-2.04671	5e-05	0.00018856	protein_coding	NA	NA	basic helix-loop-helix (bHLH) DNA-binding superfamily protein
AT5G52120	Col	dre2-4	6.88094	1.71589	-2.00365	5e-05	0.00018856	protein_coding	PP2-A14	phloem protein 2-A14	phloem protein 2-A14
AT5G52390	Col	dre2-4	2.22719	0.714805	-1.6396	5e-05	0.00018856	protein_coding	NA	NA	PAR1 protein
AT5G52720	Col	dre2-4	2.69817	0.355957	-2.9222	0.0004	0.00128646	protein_coding	NA	NA	Copper transport protein family
AT5G52900	Col	dre2-4	38.2784	15.0066	-1.35093	5e-05	0.00018856	protein_coding	MAKR6	MEMBRANE-ASSOCIATED KINASE REGULATOR 6	membrane-associated kinase regulator
AT5G53980	Col	dre2-4	3.42108	0.881677	-1.95613	5e-05	0.00018856	protein_coding	HB52	homeobox protein 52	homeobox protein 52
AT5G54080	Col	dre2-4	35.3079	15.7574	-1.16396	5e-05	0.00018856	protein_coding	HGO	homogentisate 1,2-dioxygenase	homogentisate 1,2-dioxygenase
AT5G54190	Col	dre2-4	12.1891	1.1602	-3.39315	5e-05	0.00018856	protein_coding	PORA	protochlorophyllide oxidoreductase A	protochlorophyllide oxidoreductase A
AT5G54470	Col	dre2-4	13.5195	5.22906	-1.37042	5e-05	0.00018856	protein_coding	BBX29	B-box domain protein 29	B-box type zinc finger family protein
AT5G54510	Col	dre2-4	44.358	21.0997	-1.07197	5e-05	0.00018856	protein_coding	DFL1	DWARF IN LIGHT 1	Auxin-responsive GH3 family protein
AT5G54585	Col	dre2-4	59.5456	2.97415	-4.32345	5e-05	0.00018856	protein_coding	NA	NA	hypothetical protein
AT5G54630	Col	dre2-4	25.5317	12.4322	-1.0382	5e-05	0.00018856	protein_coding	NA	NA	zinc finger protein-like protein
AT5G55620	Col	dre2-4	122.918	56.1011	-1.13159	5e-05	0.00018856	protein_coding	NA	NA	hypothetical protein
AT5G55970	Col	dre2-4	18.8795	8.02241	-1.23471	5e-05	0.00018856	protein_coding	NA	NA	RING/U-box superfamily protein
AT5G56300	Col	dre2-4	0.741307	0.265993	-1.47868	0.0002	0.000685997	protein_coding	GAMT2	gibberellic acid methyltransferase 2	gibberellic acid methyltransferase 2
AT5G56490	Col	dre2-4	1.58684	0.480397	-1.72385	5e-05	0.00018856	protein_coding	GulLO4	L -gulono-1,4-lactone ( L -GulL) oxidase 4	D-arabinono-1,4-lactone oxidase family protein
AT5G56700	Col	dre2-4	1.57796	0.70715	-1.15797	0.00025	0.000838689	protein_coding	NA	NA	FBD / Leucine Rich Repeat domains containing protein
AT5G56870	Col	dre2-4	38.7487	5.47561	-2.82306	5e-05	0.00018856	protein_coding	BGAL4	beta-galactosidase 4	beta-galactosidase 4
AT5G57040	Col	dre2-4	303.975	144.827	-1.06962	5e-05	0.00018856	protein_coding	NA	NA	Lactoylglutathione lyase / glyoxalase I family protein
AT5G57240	Col	dre2-4	7.57771	1.63924	-2.20874	5e-05	0.00018856	protein_coding	ORP4C	OSBP(oxysterol binding protein)-related protein 4C	OSBP(oxysterol binding protein)-related protein 4C
AT5G57340	Col	dre2-4	26.6946	10.595	-1.33317	5e-05	0.00018856	protein_coding	NA	NA	ras guanine nucleotide exchange factor Q-like protein
AT5G57345	Col	dre2-4	335.206	158.034	-1.08481	5e-05	0.00018856	protein_coding	NA	NA	transmembrane protein
AT5G57550	Col	dre2-4	0.486042	0.115132	-2.0778	0.0042	0.0106946	protein_coding	XTH25	xyloglucan endotransglucosylase/hydrolase 25	xyloglucan endotransglucosylase/hydrolase 25
AT5G57640	Col	dre2-4	0.94473	0.189989	-2.31399	0.0001	0.000362676	protein_coding	NA	NA	GCK domain-containing protein
AT5G57655	Col	dre2-4	95.865	22.445	-2.09461	5e-05	0.00018856	protein_coding	NA	NA	xylose isomerase family protein
AT5G57660	Col	dre2-4	221.372	99.0428	-1.16035	5e-05	0.00018856	protein_coding	COL5	CONSTANS-like 5	CONSTANS-like 5
AT5G57780	Col	dre2-4	29.5799	7.0021	-2.07876	5e-05	0.00018856	protein_coding	P1R1	P1R1	transcription factor
AT5G59030	Col	dre2-4	98.9235	45.2699	-1.12776	5e-05	0.00018856	protein_coding	COPT1	copper transporter 1	copper transporter 1
AT5G59080	Col	dre2-4	23.5135	7.19297	-1.70883	5e-05	0.00018856	protein_coding	NA	NA	hypothetical protein
AT5G59340	Col	dre2-4	0.83679	0.289043	-1.53358	0.0006	0.00185916	protein_coding	WOX2	WUSCHEL related homeobox 2	WUSCHEL related homeobox 2
AT5G59400	Col	dre2-4	22.9865	7.79564	-1.56004	5e-05	0.00018856	protein_coding	NA	NA	PGR5-like A protein
AT5G59780	Col	dre2-4	61.1721	24.8436	-1.3	5e-05	0.00018856	protein_coding	MYB59	myb domain protein 59	myb domain protein 59
AT5G60850	Col	dre2-4	35.9321	14.3835	-1.32086	5e-05	0.00018856	protein_coding	OBP4	OBF binding protein 4	OBF binding protein 4
AT5G60860	Col	dre2-4	9.6398	4.66382	-1.04749	5e-05	0.00018856	protein_coding	RABA1f	RAB GTPase homolog A1F	RAB GTPase homolog A1F
AT5G60900	Col	dre2-4	2.87282	1.28628	-1.15926	5e-05	0.00018856	protein_coding	RLK1	receptor-like protein kinase 1	receptor-like protein kinase 1
AT5G61410	Col	dre2-4	723.824	346.676	-1.06205	5e-05	0.00018856	protein_coding	RPE	D-ribulose-5-phosphate-3-epimerase	D-ribulose-5-phosphate-3-epimerase
AT5G61670	Col	dre2-4	96.3583	38.9857	-1.30546	5e-05	0.00018856	protein_coding	NA	NA	orange protein
AT5G62100	Col	dre2-4	9.52352	3.7533	-1.34334	5e-05	0.00018856	protein_coding	BAG2	BCL-2-associated athanogene 2	BCL-2-associated athanogene 2
AT5G62280	Col	dre2-4	53.2356	12.2075	-2.12462	5e-05	0.00018856	protein_coding	NA	NA	DUF1442 family protein (DUF1442)
AT5G62350	Col	dre2-4	374.49	172.205	-1.1208	5e-05	0.00018856	protein_coding	NA	NA	Plant invertase/pectin methylesterase inhibitor superfamily protein
AT5G62360	Col	dre2-4	37.0966	6.70305	-2.4684	5e-05	0.00018856	protein_coding	NA	NA	Plant invertase/pectin methylesterase inhibitor superfamily protein
AT5G62720	Col	dre2-4	140.785	68.7005	-1.0351	5e-05	0.00018856	protein_coding	NA	NA	Integral membrane HPP family protein
AT5G63160	Col	dre2-4	40.2735	10.5161	-1.93723	5e-05	0.00018856	protein_coding	BT1	BTB and TAZ domain protein 1	BTB and TAZ domain protein 1
AT5G63190	Col	dre2-4	17.5276	6.08692	-1.52584	5e-05	0.00018856	protein_coding	NA	NA	MA3 domain-containing protein
AT5G63195	Col	dre2-4	47.1107	16.704	-1.49586	5e-05	0.00018856	antisense_long_noncoding_rna	NA	NA	Natural antisense transcript overlaps with AT5G63190
AT5G63450	Col	dre2-4	1.82166	0.897731	-1.0209	5e-05	0.00018856	protein_coding	CYP94B1	cytochrome P450, family 94, subfamily B, polypeptide 1	cytochrome P450, family 94, subfamily B, polypeptide 1
AT5G63580	Col	dre2-4	2.49171	1.13496	-1.13449	5e-05	0.00018856	protein_coding	FLS2	flavonol synthase 2	flavonol synthase 2
AT5G63800	Col	dre2-4	62.7932	23.2775	-1.43167	5e-05	0.00018856	protein_coding	MUM2	MUCILAGE-MODIFIED 2	Glycosyl hydrolase family 35 protein
AT5G63810	Col	dre2-4	27.0898	12.1236	-1.15994	5e-05	0.00018856	protein_coding	BGAL10	beta-galactosidase 10	beta-galactosidase 10
AT5G64040	Col	dre2-4	3869.41	980.788	-1.9801	5e-05	0.00018856	protein_coding	PSAN	NA	photosystem I reaction center subunit PSI-N, chloroplast, putative / PSI-N, putative (PSAN)
AT5G64240	Col	dre2-4	37.9465	16.647	-1.18871	5e-05	0.00018856	protein_coding	MC3	metacaspase 3	metacaspase 3
AT5G64410	Col	dre2-4	14.6472	6.84393	-1.09772	5e-05	0.00018856	protein_coding	OPT4	oligopeptide transporter 4	oligopeptide transporter 4
AT5G64490	Col	dre2-4	1.27465	0.515418	-1.30629	0.0009	0.00268198	protein_coding	NA	NA	ARM repeat superfamily protein
AT5G64687	Col	dre2-4	0.8699	0.255951	-1.76498	0.00015	0.000527145	protein_coding	NA	NA	ubiquinol oxidase
AT5G64770	Col	dre2-4	409.001	174.345	-1.23016	5e-05	0.00018856	protein_coding	RGF9	root meristem growth factor 9	root meristem growth factor
AT5G65613	Col	dre2-4	26.7052	12.2661	-1.12245	0.0002	0.000685997	protein_coding	NA	NA	hypothetical protein
AT5G65730	Col	dre2-4	36.0784	16.0157	-1.17165	5e-05	0.00018856	protein_coding	XTH6	xyloglucan endotransglucosylase/hydrolase 6	xyloglucan endotransglucosylase/hydrolase 6
AT5G65800	Col	dre2-4	0.669516	0.127936	-2.3877	5e-05	0.00018856	protein_coding	ACS5	ACC synthase 5	ACC synthase 5
AT5G65830	Col	dre2-4	11.5075	5.3329	-1.10958	5e-05	0.00018856	protein_coding	RLP57	receptor like protein 57	receptor like protein 57
AT5G66080	Col	dre2-4	6.73097	2.96444	-1.18305	5e-05	0.00018856	protein_coding	NA	NA	Protein phosphatase 2C family protein
AT5G66400	Col	dre2-4	63.5739	12.2227	-2.37887	5e-05	0.00018856	protein_coding	RAB18	RESPONSIVE TO ABA 18	Dehydrin family protein
AT5G66480	Col	dre2-4	3.57873	1.4704	-1.28324	5e-05	0.00018856	protein_coding	NA	NA	bacteriophage N4 adsorption B protein
AT5G66490	Col	dre2-4	37.8336	17.4055	-1.12012	5e-05	0.00018856	protein_coding	NA	NA	hypothetical protein
AT5G66590	Col	dre2-4	38.2644	14.1143	-1.43884	5e-05	0.00018856	protein_coding	NA	NA	CAP (Cysteine-rich secretory proteins, Antigen 5, and Pathogenesis-related 1 protein) superfamily protein
AT5G66620	Col	dre2-4	1.47312	0.718175	-1.03647	5e-05	0.00018856	protein_coding	DAR6	DA1-related protein 6	DA1-related protein 6
AT5G67390	Col	dre2-4	32.0012	15.2115	-1.07296	5e-05	0.00018856	protein_coding	NA	NA	glycosyltransferase-like protein
AT5G67411	Col	dre2-4	0.414329	0.119674	-1.79167	0.00525	0.0130374	protein_coding	NA	NA	GRAS family transcription factor
